# Supplementary material for: A large Late Miocene cetotheriid (Cetacea, Mysticeti) from the Netherlands clarifies the status of Tranatocetidae
Source: PeerJ. 2019 Feb 13;7:e6426. doi: 10.7717/peerj.6426 (PMC6377596; doi:10.7717/peerj.6426)
Supplement: Supplemental Information 1 [file peerj-07-6426-s002.nex]

#NEXUS
BEGIN data;
	DIMENSIONS NCHAR=37924 ntax=109;
	FORMAT DATATYPE = mixed(DNA:1-37013,restriction:37014-37646,standard:37647-37924) INTERLEAVE GAP = - MISSING = ?;
	MATRIX
	Zygorhiza_kochii ??????????????????????????????????????????????????????????????????????????????????????????????????????????????????????????????????????????????????????????????????????????????????????????????????????????????????????????????????????????????????????????????????????????????????????????????????????????????????????????????????????????????????????????????????????????????????????????????…
	Albertocetus_meffordorum ??????????????????????????????????????????????????????????????????????????????????????????????????????????????????????????????????????????????????????????????????????????????????????????????????????????????????????????????????????????????????????????????????????????????????????????????????????????????????????????????????????????????????????????????????????????????????????…
	Archaeodelphis_patrius ????????????????????????????????????????????????????????????????????????????????????????????????????????????????????????????????????????????????????????????????????????????????????????????????????????????????????????????????????????????????????????????????????????????????????????????????????????????????????????????????????????????????????????????????????????????????????????…
	Olympicetus_avitus ????????????????????????????????????????????????????????????????????????????????????????????????????????????????????????????????????????????????????????????????????????????????????????????????????????????????????????????????????????????????????????????????????????????????????????????????????????????????????????????????????????????????????????????????????????????????????????????…
	Waipatia_maerewhenua ??????????????????????????????????????????????????????????????????????????????????????????????????????????????????????????????????????????????????????????????????????????????????????????????????????????????????????????????????????????????????????????????????????????????????????????????????????????????????????????????????????????????????????????????????????????????????????????…
	Physeter_macrocephalus ATGACCAACATCCGAAAATCACACCCATTAATAAAAATCATTAACAATGCATTCATCGACCTCCCTACCCCATCAAACATTTCCTCATGATGAAACTTCGGCTCCCTACTTGGACTCTGCCTGATCATACAAATCCTAACAGGCCTATTCCTAGCAATACACTACACACCAGACACAACAACCGCTTTCTCATCAATCACACACATTTGCCGAGACGTCAATTACGGCTGGACCATCCGATACCTACATGCAAACGGAGCTTCCATATTTTTCATTTGCCTTTACACTCACATGGGCCGTGGCCTGTACTACGGCTCCTACATCTTCCAAGAAACATGAAACGTTGGAATGATACTCCTAATCACAGTAATAACCA…
	Aetiocetus_cotylalveus ????????????????????????????????????????????????????????????????????????????????????????????????????????????????????????????????????????????????????????????????????????????????????????????????????????????????????????????????????????????????????????????????????????????????????????????????????????????????????????????????????????????????????????????????????????????????????????…
	Aetiocetus_polydentatus ???????????????????????????????????????????????????????????????????????????????????????????????????????????????????????????????????????????????????????????????????????????????????????????????????????????????????????????????????????????????????????????????????????????????????????????????????????????????????????????????????????????????????????????????????????????????????????…
	Aetiocetus_weltoni ????????????????????????????????????????????????????????????????????????????????????????????????????????????????????????????????????????????????????????????????????????????????????????????????????????????????????????????????????????????????????????????????????????????????????????????????????????????????????????????????????????????????????????????????????????????????????????????…
	Aglaocetus_moreni ?????????????????????????????????????????????????????????????????????????????????????????????????????????????????????????????????????????????????????????????????????????????????????????????????????????????????????????????????????????????????????????????????????????????????????????????????????????????????????????????????????????????????????????????????????????????????????????????…
	Aglaocetus_patulus ????????????????????????????????????????????????????????????????????????????????????????????????????????????????????????????????????????????????????????????????????????????????????????????????????????????????????????????????????????????????????????????????????????????????????????????????????????????????????????????????????????????????????????????????????????????????????????????…
	Archaebalaenoptera_castriarquati ??????????????????????????????????????????????????????????????????????????????????????????????????????????????????????????????????????????????????????????????????????????????????????????????????????????????????????????????????????????????????????????????????????????????????????????????????????????????????????????????????????????????????????????????????????????????…
	Aulocetus_latus ???????????????????????????????????????????????????????????????????????????????????????????????????????????????????????????????????????????????????????????????????????????????????????????????????????????????????????????????????????????????????????????????????????????????????????????????????????????????????????????????????????????????????????????????????????????????????????????????…
	Balaena_montalionis ???????????????????????????????????????????????????????????????????????????????????????????????????????????????????????????????????????????????????????????????????????????????????????????????????????????????????????????????????????????????????????????????????????????????????????????????????????????????????????????????????????????????????????????????????????????????????????????…
	Balaena_mysticetus ATGACCAACATCCGAAAAACACACCCACTAATAAAAATTATTAATGACGCCTTCATCGACCTCCCCACCCCATCAAATATCTCTTCATGATGAAACTTCGGTTCCCTACTTGGCCTTTGCCTGATTATACAAATCCTAACAGGCCTATTCCTAGCAATACACTACACACCAGATACAACAACCGCCTTCTCATCAATTACACACATCTGTCGAGACGTAAACTACGGTTGAATCATCCGATATCTACATGCAAATGGAGCCTCCATATTCTTCATCTGCCTCTACGCTCACATAGGACGTGGCCTATACTATGGCTCCCACGCCTTTCAAGAAACATGAAACATTGGGGTAATCCTACTATTCACAGTCATAGCCACTGC…
	Balaena_ricei ?????????????????????????????????????????????????????????????????????????????????????????????????????????????????????????????????????????????????????????????????????????????????????????????????????????????????????????????????????????????????????????????????????????????????????????????????????????????????????????????????????????????????????????????????????????????????????????????????…
	Balaenella_brachyrhynus ???????????????????????????????????????????????????????????????????????????????????????????????????????????????????????????????????????????????????????????????????????????????????????????????????????????????????????????????????????????????????????????????????????????????????????????????????????????????????????????????????????????????????????????????????????????????????????…
	Balaenoptera_acutorostrata ATGACCAACATCCGAAAAACACACCCACTAATAAAAATTATCAACGACGCATTCATCGATCTACCCACCCCATCAAACATCTCCTCATGATGAAACTTTGGCTCTCTACTCGGCCTCTGCTTAATTGTACAAATCCTAACAGGTCTGTTCCTAGCAATACACTACACACCAGACACAACAACCGCCTTCTCATCAGTTACACACATTTGCCGAGACGTAAACTACGGTTGAATCATCCGATATCTACATGCAAATGGAGCCTCTATATTCTTTATCTGCCTTTACGCCCACATAGGGGCAGGCCTATACTATGGCTCCCACGCCTTCCGAGAAACATGGAATATCGGAGTCATCCTACTATTCACAATTATA…
	Balaenoptera_bertae ???????????????????????????????????????????????????????????????????????????????????????????????????????????????????????????????????????????????????????????????????????????????????????????????????????????????????????????????????????????????????????????????????????????????????????????????????????????????????????????????????????????????????????????????????????????????????????????…
	Balaenoptera_bonaerensis ATGACCAACATCCGAAAAACACACCCACTAATAAAAATTATCAACGACGCATTCGTCGACCTACCCACACCATCAAACATCTCCTCATGATGAAACTTCGGCTCCCTACTCGGCCTCTGCTTAATTGTACAAATCCTAACAGGTCTATTCCTAGCAATACACTACACACCAGACACAACAACCGCCTTCTCATCAGTTACACATATCTGCCGAGACGTAAACTACGGCTGAATTATCCGATATCTACATGCAAACGGAGCCTCCATATTCTTTATTTGCCTTTACGCCCACATAGGACGAGGCCTATACTATGGAACCCACGCCTTCCGAGAAACATGAAATATCGGAGTTATCCTACTGTTCACAGTTATAGC…
	Balaenoptera_borealis ATGACCAACATCCGAAAAACACACCCACTAATAAAGATTGTCAACGATACATTCGTTGATCTCCCCACCCCATCAAATATCTCCTCATGATGAAATTTCGGCTCCCTACTCGGCCTCTGCTTAATTACACAAATTCTAACAGGCCTATTCCTAGCAATACACTACACACCAGACACAACAACCGCTTTCTCATCAGTTACACACATTTGCCGAGACGTAAACTACGGCTGAATTATCCGATACCTACACGCAAACGGAGCCTCCATATTTTTCATCTGTCTCTACGCCCACATGGGACGAGGCCTATACTACGGCTCCTACGCCTTTCGAGAAACATGAAATATTGGAGTTATCCTACTATTCACAGTTATAGCCAC…
	Balaenoptera_musculus ATGACCAACATCCGAAAAACACACCCACTAATAAAAATCATCAACGATGCATTCATTGATCTCCCTACCCCATCAAACATCTCCTCATGATGAAACTTCGGCTCCCTACTCGGCCTCTGCTTAATTGTACAAATCCTAACAGGCCTATTCCTAGCAATACACTATACACCAGACACAATAACCGCCTTCTCATCAGTCACACATATTTGCCGAGACGTAAACTATGGCTGAGTTATTCGGTACTTACATGCAAACGGAGCCTCCATATTCTTCATCTGCCTCTACGCCCACATGGGACGAGGTCTATACTACGGCTCCCACGCTTTTCGAGAAACATGAAATATTGGAGTTATTCTACTATTCACGGTCATAGCCAC…
	Balaenoptera_omurai ATGACCAACATCCGAAAAACACACCCACTAATAAAAGTCGTCAACAATGCATTCGTTGATCTCCCCACTCCATCAAACATCTCCTCATGATGAAACTTCGGCTCTCTACTCGGCCTCTGCTTAATTACACAAATTCTAACAGGCCTATTCCTAGCAATACACTACACACCAGACACAACAACCGCTTTCTCATCAGTCACACACATTTGCCGAGACGTAAACTACGGCTGAATTATCCGATACCTACATGCAAACGGAGCCTCCATATTTTTCATCTGCCTCTACGCCCACATAGGACGAGGCCTATACTATGGTTCCCACGTCTTTCGAGAAACATGAAATATTGGAATTATCTTACTATTCACAGTTATAGCCACCG…
	Balaenoptera_physalus ATGACCAACATCCGAAAAACACACCCACTAATAAAAATCGTCAACGACGCATTCGTCGATCTCCCCACCCCATCAAATATCTCTTCATGATGGAACTTCGGCTCCCTACTCGGCCTCTGCTTAATTATACAAATCCTAACAGGCCTATTCCTAGCAATACACTACACACCAGACACAACAACCGCCTTCTCATCAGTCACACACATCTGCCGAGACGTGAATTACGGCTGAATTATCCGATACCTACATGCAAATGGGGCTTCTATATTCTTCATCTGCCTCTACGCTCACATAGGACGAGGCCTATACTACGGCTCCTACGCCTTCCGAGAAACATGAAATATTGGAGTTATTCTACTATTCACAGTTATAGCCAC…
	Balaenoptera_portisi ??????????????????????????????????????????????????????????????????????????????????????????????????????????????????????????????????????????????????????????????????????????????????????????????????????????????????????????????????????????????????????????????????????????????????????????????????????????????????????????????????????????????????????????????????????????????????????????…
	Balaenoptera_ryani ????????????????????????????????????????????????????????????????????????????????????????????????????????????????????????????????????????????????????????????????????????????????????????????????????????????????????????????????????????????????????????????????????????????????????????????????????????????????????????????????????????????????????????????????????????????????????????????…
	Balaenoptera_siberi ???????????????????????????????????????????????????????????????????????????????????????????????????????????????????????????????????????????????????????????????????????????????????????????????????????????????????????????????????????????????????????????????????????????????????????????????????????????????????????????????????????????????????????????????????????????????????????????…
	Balaenula_astensis ????????????????????????????????????????????????????????????????????????????????????????????????????????????????????????????????????????????????????????????????????????????????????????????????????????????????????????????????????????????????????????????????????????????????????????????????????????????????????????????????????????????????????????????????????????????????????????????…
	Balaenula_sp. ?????????????????????????????????????????????????????????????????????????????????????????????????????????????????????????????????????????????????????????????????????????????????????????????????????????????????????????????????????????????????????????????????????????????????????????????????????????????????????????????????????????????????????????????????????????????????????????????????…
	Brandtocetus_chongulek ????????????????????????????????????????????????????????????????????????????????????????????????????????????????????????????????????????????????????????????????????????????????????????????????????????????????????????????????????????????????????????????????????????????????????????????????????????????????????????????????????????????????????????????????????????????????????????…
	Caperea_marginata ATGACCAACATCCGAAAAACACACCCACTAATAAAAATTATCAACAACGCATTCATTGATCTTCCCACCCCATCAAATATCTCCTCATGATGAAACTTCGGTTCCCTACTTGGCCTTTGCCTAATCATACAAATCCTAACAGGCCTATTCCTAGCAATACATTACACGCCAGACACAACAACCGCATTCTCATCAGTCACACATATTTGCCGAGATGTAAACTACGGCTGAGTTATCCGATATCTACATGCAAATGGAGCCTCCATATTTTTCATCTGCATCTACGCCCACATAGGACGTGGCCTATACTACGGCTCTCATGCTTTCCGAGAGACATGAAATATCGGAGTAATCTTATTATTCACAACCATAGCCACTGCA…
	Cephalotropis_coronatus ???????????????????????????????????????????????????????????????????????????????????????????????????????????????????????????????????????????????????????????????????????????????????????????????????????????????????????????????????????????????????????????????????????????????????????????????????????????????????????????????????????????????????????????????????????????????????????…
	Cetotherium_megalophysum ??????????????????????????????????????????????????????????????????????????????????????????????????????????????????????????????????????????????????????????????????????????????????????????????????????????????????????????????????????????????????????????????????????????????????????????????????????????????????????????????????????????????????????????????????????????????????????…
	Cetotherium_rathkii ???????????????????????????????????????????????????????????????????????????????????????????????????????????????????????????????????????????????????????????????????????????????????????????????????????????????????????????????????????????????????????????????????????????????????????????????????????????????????????????????????????????????????????????????????????????????????????????…
	Cetotherium_riabinini ?????????????????????????????????????????????????????????????????????????????????????????????????????????????????????????????????????????????????????????????????????????????????????????????????????????????????????????????????????????????????????????????????????????????????????????????????????????????????????????????????????????????????????????????????????????????????????????…
	Chonecetus_sookensis ??????????????????????????????????????????????????????????????????????????????????????????????????????????????????????????????????????????????????????????????????????????????????????????????????????????????????????????????????????????????????????????????????????????????????????????????????????????????????????????????????????????????????????????????????????????????????????????…
	Ciuciulea_davidi ??????????????????????????????????????????????????????????????????????????????????????????????????????????????????????????????????????????????????????????????????????????????????????????????????????????????????????????????????????????????????????????????????????????????????????????????????????????????????????????????????????????????????????????????????????????????????????????????…
	Coronodon_havensteini ?????????????????????????????????????????????????????????????????????????????????????????????????????????????????????????????????????????????????????????????????????????????????????????????????????????????????????????????????????????????????????????????????????????????????????????????????????????????????????????????????????????????????????????????????????????????????????????…
	Diorocetus_chichibuensis ??????????????????????????????????????????????????????????????????????????????????????????????????????????????????????????????????????????????????????????????????????????????????????????????????????????????????????????????????????????????????????????????????????????????????????????????????????????????????????????????????????????????????????????????????????????????????????…
	Diorocetus_hiatus ?????????????????????????????????????????????????????????????????????????????????????????????????????????????????????????????????????????????????????????????????????????????????????????????????????????????????????????????????????????????????????????????????????????????????????????????????????????????????????????????????????????????????????????????????????????????????????????????…
	Diorocetus_shobarensis ????????????????????????????????????????????????????????????????????????????????????????????????????????????????????????????????????????????????????????????????????????????????????????????????????????????????????????????????????????????????????????????????????????????????????????????????????????????????????????????????????????????????????????????????????????????????????????…
	Diunatans_luctoretemergo ??????????????????????????????????????????????????????????????????????????????????????????????????????????????????????????????????????????????????????????????????????????????????????????????????????????????????????????????????????????????????????????????????????????????????????????????????????????????????????????????????????????????????????????????????????????????????????…
	Eomysticetus_whitmorei ????????????????????????????????????????????????????????????????????????????????????????????????????????????????????????????????????????????????????????????????????????????????????????????????????????????????????????????????????????????????????????????????????????????????????????????????????????????????????????????????????????????????????????????????????????????????????????…
	Eschrichtioides_gastaldii ?????????????????????????????????????????????????????????????????????????????????????????????????????????????????????????????????????????????????????????????????????????????????????????????????????????????????????????????????????????????????????????????????????????????????????????????????????????????????????????????????????????????????????????????????????????????????????…
	Eschrichtius_robustus ATGACCAACATCCGAAAAACACACCCACTAATAAAAATCATCAACGACGCATTCGTCGATCTCCCCACCCCATCAAACATCTCCTCATGATGAAACTTCGGCTCCCTACTTGGCCTCTGCTTAATTATACAAATCCTAACGGGCCTATTCCTAGCAATACACTACACACCAGACACAACAACCGCCTTCTCATCAATCACACATATTTGCCGAGATGTAAATTATGGCTGAATTATCCGATACCTACATGCAAATGGAGCCTCCATATTCTTCATTTGCCTCTACGCCCACATGGGACGAGGCCTATATTACGGCTCCCACGCCTTCCGAGAGACATGAAACATCGGAGTCATCCTACTATTCACGGTTATAGCCAC…
	Eubalaena_ianitrix ????????????????????????????????????????????????????????????????????????????????????????????????????????????????????????????????????????????????????????????????????????????????????????????????????????????????????????????????????????????????????????????????????????????????????????????????????????????????????????????????????????????????????????????????????????????????????????????…
	Eubalaena_shinshuensis ????????????????????????????????????????????????????????????????????????????????????????????????????????????????????????????????????????????????????????????????????????????????????????????????????????????????????????????????????????????????????????????????????????????????????????????????????????????????????????????????????????????????????????????????????????????????????????…
	Eubalaena_spp. ATGACCAACATCCGAAAAACACACCCACTAATAAAAATTATTAACGACGCCTTCATCGATCTCCCCACTCCATCAAATATCTCTTCATGATGAAACTTCGGCTCCCTACTTGGCCTTTGTCTAATTATACAAATCCTAACAGGCCTATTCCTAGCAATACACTACACACCAGACACAACAACCGCCTTCTCATCAATCACACACATCTGTCGAGACGTAAACTACGGTTGAATTATCCGGTATCTACATGCAAACGGAGCCTCCATATTCTTTATTTGCCTCTACGCCCACATAGGACGCGGCCTATACTACGGCTCCTACGCCTTTCAAGAAACATGAAACATTGGAGTAATCCTACTATTCACAGTCATAGCCACTGCATTC…
	Fragilicetus_velponi ??????????????????????????????????????????????????????????????????????????????????????????????????????????????????????????????????????????????????????????????????????????????????????????????????????????????????????????????????????????????????????????????????????????????????????????????????????????????????????????????????????????????????????????????????????????????????????????…
	Fucaia_buelli ?????????????????????????????????????????????????????????????????????????????????????????????????????????????????????????????????????????????????????????????????????????????????????????????????????????????????????????????????????????????????????????????????????????????????????????????????????????????????????????????????????????????????????????????????????????????????????????????????…
	Fucaia_goedertorum ????????????????????????????????????????????????????????????????????????????????????????????????????????????????????????????????????????????????????????????????????????????????????????????????????????????????????????????????????????????????????????????????????????????????????????????????????????????????????????????????????????????????????????????????????????????????????????????…
	Gricetoides_aurorae ???????????????????????????????????????????????????????????????????????????????????????????????????????????????????????????????????????????????????????????????????????????????????????????????????????????????????????????????????????????????????????????????????????????????????????????????????????????????????????????????????????????????????????????????????????????????????????????…
	Herentalia_nigra ??????????????????????????????????????????????????????????????????????????????????????????????????????????????????????????????????????????????????????????????????????????????????????????????????????????????????????????????????????????????????????????????????????????????????????????????????????????????????????????????????????????????????????????????????????????????????????????????…
	Herpetocetus_bramblei ?????????????????????????????????????????????????????????????????????????????????????????????????????????????????????????????????????????????????????????????????????????????????????????????????????????????????????????????????????????????????????????????????????????????????????????????????????????????????????????????????????????????????????????????????????????????????????????…
	Herpetocetus_morrowi ??????????????????????????????????????????????????????????????????????????????????????????????????????????????????????????????????????????????????????????????????????????????????????????????????????????????????????????????????????????????????????????????????????????????????????????????????????????????????????????????????????????????????????????????????????????????????????????…
	Herpetocetus_sp. ??????????????????????????????????????????????????????????????????????????????????????????????????????????????????????????????????????????????????????????????????????????????????????????????????????????????????????????????????????????????????????????????????????????????????????????????????????????????????????????????????????????????????????????????????????????????????????????????…
	Herpetocetus_transatlanticus ??????????????????????????????????????????????????????????????????????????????????????????????????????????????????????????????????????????????????????????????????????????????????????????????????????????????????????????????????????????????????????????????????????????????????????????????????????????????????????????????????????????????????????????????????????????????????…
	Horopeta_umarere ??????????????????????????????????????????????????????????????????????????????????????????????????????????????????????????????????????????????????????????????????????????????????????????????????????????????????????????????????????????????????????????????????????????????????????????????????????????????????????????????????????????????????????????????????????????????????????????????…
	Incakujira_anillodefuego ??????????????????????????????????????????????????????????????????????????????????????????????????????????????????????????????????????????????????????????????????????????????????????????????????????????????????????????????????????????????????????????????????????????????????????????????????????????????????????????????????????????????????????????????????????????????????????…
	Isanacetus_laticephalus ???????????????????????????????????????????????????????????????????????????????????????????????????????????????????????????????????????????????????????????????????????????????????????????????????????????????????????????????????????????????????????????????????????????????????????????????????????????????????????????????????????????????????????????????????????????????????????…
	Janjucetus_hunderi ????????????????????????????????????????????????????????????????????????????????????????????????????????????????????????????????????????????????????????????????????????????????????????????????????????????????????????????????????????????????????????????????????????????????????????????????????????????????????????????????????????????????????????????????????????????????????????????…
	Joumocetus_shimizui ???????????????????????????????????????????????????????????????????????????????????????????????????????????????????????????????????????????????????????????????????????????????????????????????????????????????????????????????????????????????????????????????????????????????????????????????????????????????????????????????????????????????????????????????????????????????????????????…
	Kurdalagonus_mchedlidzei ??????????????????????????????????????????????????????????????????????????????????????????????????????????????????????????????????????????????????????????????????????????????????????????????????????????????????????????????????????????????????????????????????????????????????????????????????????????????????????????????????????????????????????????????????????????????????????…
	Llanocetus_denticrenatus ??????????????????????????????????????????????????????????????????????????????????????????????????????????????????????????????????????????????????????????????????????????????????????????????????????????????????????????????????????????????????????????????????????????????????????????????????????????????????????????????????????????????????????????????????????????????????????…
	Mammalodon_colliveri ??????????????????????????????????????????????????????????????????????????????????????????????????????????????????????????????????????????????????????????????????????????????????????????????????????????????????????????????????????????????????????????????????????????????????????????????????????????????????????????????????????????????????????????????????????????????????????????…
	Mammalodon_hakataramea ????????????????????????????????????????????????????????????????????????????????????????????????????????????????????????????????????????????????????????????????????????????????????????????????????????????????????????????????????????????????????????????????????????????????????????????????????????????????????????????????????????????????????????????????????????????????????????…
	Matapanui_waihao ??????????????????????????????????????????????????????????????????????????????????????????????????????????????????????????????????????????????????????????????????????????????????????????????????????????????????????????????????????????????????????????????????????????????????????????????????????????????????????????????????????????????????????????????????????????????????????????????…
	Mauicetus_parki ???????????????????????????????????????????????????????????????????????????????????????????????????????????????????????????????????????????????????????????????????????????????????????????????????????????????????????????????????????????????????????????????????????????????????????????????????????????????????????????????????????????????????????????????????????????????????????????????…
	Megaptera_hubachi ?????????????????????????????????????????????????????????????????????????????????????????????????????????????????????????????????????????????????????????????????????????????????????????????????????????????????????????????????????????????????????????????????????????????????????????????????????????????????????????????????????????????????????????????????????????????????????????????…
	Megaptera_miocaena ????????????????????????????????????????????????????????????????????????????????????????????????????????????????????????????????????????????????????????????????????????????????????????????????????????????????????????????????????????????????????????????????????????????????????????????????????????????????????????????????????????????????????????????????????????????????????????????…
	Megaptera_novaeangliae ATGACCAACATCCGAAAAACACACCCACTAATAAAAATTATCAACGACACATTCATTGATCTACCCACCCCATCAAATATCTCCTCATGATGAAACTTCGGTTCCCTACTCGGCCTTTGCTTAATTATACAAATCCTAACAGGCCTATTCCTAGCAATACACTACACACCAGACACAACAACCGCCTTCTCATCAGTCACACACATCTGTCGAGACGTAAATTATGGCTGAATTATCCGATACCTACATGCAAATGGGGCCTCCATATTCTTCATCTGCCTCTACGCTCACATAGGACGAGGCCTATACTACGGCTCCTACGCCTTTCGAGAAACATGAAACATCGGAGTTATTCTACTATTCACAGTTATAGCCA…
	Metopocetus_durinasus ?????????????????????????????????????????????????????????????????????????????????????????????????????????????????????????????????????????????????????????????????????????????????????????????????????????????????????????????????????????????????????????????????????????????????????????????????????????????????????????????????????????????????????????????????????????????????????????…
	Metopocetus_hunteri ???????????????????????????????????????????????????????????????????????????????????????????????????????????????????????????????????????????????????????????????????????????????????????????????????????????????????????????????????????????????????????????????????????????????????????????????????????????????????????????????????????????????????????????????????????????????????????????…
	Metopocetus_vandelli ??????????????????????????????????????????????????????????????????????????????????????????????????????????????????????????????????????????????????????????????????????????????????????????????????????????????????????????????????????????????????????????????????????????????????????????????????????????????????????????????????????????????????????????????????????????????????????????…
	Micromysticetus_rothauseni ????????????????????????????????????????????????????????????????????????????????????????????????????????????????????????????????????????????????????????????????????????????????????????????????????????????????????????????????????????????????????????????????????????????????????????????????????????????????????????????????????????????????????????????????????????????????????…
	Miocaperea_pulchra ????????????????????????????????????????????????????????????????????????????????????????????????????????????????????????????????????????????????????????????????????????????????????????????????????????????????????????????????????????????????????????????????????????????????????????????????????????????????????????????????????????????????????????????????????????????????????????????…
	Morawanocetus_yabukii ?????????????????????????????????????????????????????????????????????????????????????????????????????????????????????????????????????????????????????????????????????????????????????????????????????????????????????????????????????????????????????????????????????????????????????????????????????????????????????????????????????????????????????????????????????????????????????????…
	Morenocetus_parvus ????????????????????????????????????????????????????????????????????????????????????????????????????????????????????????????????????????????????????????????????????????????????????????????????????????????????????????????????????????????????????????????????????????????????????????????????????????????????????????????????????????????????????????????????????????????????????????????…
	Mystacodon_selenensis ?????????????????????????????????????????????????????????????????????????????????????????????????????????????????????????????????????????????????????????????????????????????????????????????????????????????????????????????????????????????????????????????????????????????????????????????????????????????????????????????????????????????????????????????????????????????????????????…
	Nannocetus_eremus ?????????????????????????????????????????????????????????????????????????????????????????????????????????????????????????????????????????????????????????????????????????????????????????????????????????????????????????????????????????????????????????????????????????????????????????????????????????????????????????????????????????????????????????????????????????????????????????????…
	NMNS_PV19540 ??????????????????????????????????????????????????????????????????????????????????????????????????????????????????????????????????????????????????????????????????????????????????????????????????????????????????????????????????????????????????????????????????????????????????????????????????????????????????????????????????????????????????????????????????????????????????????????????????…
	NMNZ_MM001630 ?????????????????????????????????????????????????????????????????????????????????????????????????????????????????????????????????????????????????????????????????????????????????????????????????????????????????????????????????????????????????????????????????????????????????????????????????????????????????????????????????????????????????????????????????????????????????????????????????…
	OCPC_1178 ?????????????????????????????????????????????????????????????????????????????????????????????????????????????????????????????????????????????????????????????????????????????????????????????????????????????????????????????????????????????????????????????????????????????????????????????????????????????????????????????????????????????????????????????????????????????????????????????????????…
	OU_22224 ??????????????????????????????????????????????????????????????????????????????????????????????????????????????????????????????????????????????????????????????????????????????????????????????????????????????????????????????????????????????????????????????????????????????????????????????????????????????????????????????????????????????????????????????????????????????????????????????????????…
	OU_22705 ??????????????????????????????????????????????????????????????????????????????????????????????????????????????????????????????????????????????????????????????????????????????????????????????????????????????????????????????????????????????????????????????????????????????????????????????????????????????????????????????????????????????????????????????????????????????????????????????????????…
	OU_GS10897 ????????????????????????????????????????????????????????????????????????????????????????????????????????????????????????????????????????????????????????????????????????????????????????????????????????????????????????????????????????????????????????????????????????????????????????????????????????????????????????????????????????????????????????????????????????????????????????????????????…
	Parabalaenoptera_baulinensis ??????????????????????????????????????????????????????????????????????????????????????????????????????????????????????????????????????????????????????????????????????????????????????????????????????????????????????????????????????????????????????????????????????????????????????????????????????????????????????????????????????????????????????????????????????????????????…
	Parietobalaena_campiniana ?????????????????????????????????????????????????????????????????????????????????????????????????????????????????????????????????????????????????????????????????????????????????????????????????????????????????????????????????????????????????????????????????????????????????????????????????????????????????????????????????????????????????????????????????????????????????????…
	Parietobalaena_palmeri ????????????????????????????????????????????????????????????????????????????????????????????????????????????????????????????????????????????????????????????????????????????????????????????????????????????????????????????????????????????????????????????????????????????????????????????????????????????????????????????????????????????????????????????????????????????????????????…
	Parietobalaena_sp. ????????????????????????????????????????????????????????????????????????????????????????????????????????????????????????????????????????????????????????????????????????????????????????????????????????????????????????????????????????????????????????????????????????????????????????????????????????????????????????????????????????????????????????????????????????????????????????????…
	Parietobalaena_yamaokai ???????????????????????????????????????????????????????????????????????????????????????????????????????????????????????????????????????????????????????????????????????????????????????????????????????????????????????????????????????????????????????????????????????????????????????????????????????????????????????????????????????????????????????????????????????????????????????…
	Pelocetus_calvertensis ????????????????????????????????????????????????????????????????????????????????????????????????????????????????????????????????????????????????????????????????????????????????????????????????????????????????????????????????????????????????????????????????????????????????????????????????????????????????????????????????????????????????????????????????????????????????????????…
	Peripolocetus_vexillifer ??????????????????????????????????????????????????????????????????????????????????????????????????????????????????????????????????????????????????????????????????????????????????????????????????????????????????????????????????????????????????????????????????????????????????????????????????????????????????????????????????????????????????????????????????????????????????????…
	Pinocetus_polonicus ???????????????????????????????????????????????????????????????????????????????????????????????????????????????????????????????????????????????????????????????????????????????????????????????????????????????????????????????????????????????????????????????????????????????????????????????????????????????????????????????????????????????????????????????????????????????????????????…
	Piscobalaena_nana ?????????????????????????????????????????????????????????????????????????????????????????????????????????????????????????????????????????????????????????????????????????????????????????????????????????????????????????????????????????????????????????????????????????????????????????????????????????????????????????????????????????????????????????????????????????????????????????????…
	Plesiobalaenoptera_quarantellii ???????????????????????????????????????????????????????????????????????????????????????????????????????????????????????????????????????????????????????????????????????????????????????????????????????????????????????????????????????????????????????????????????????????????????????????????????????????????????????????????????????????????????????????????????????????????…
	Thinocetus_arthritus ??????????????????????????????????????????????????????????????????????????????????????????????????????????????????????????????????????????????????????????????????????????????????????????????????????????????????????????????????????????????????????????????????????????????????????????????????????????????????????????????????????????????????????????????????????????????????????????…
	Tiphyocetus_temblorensis ??????????????????????????????????????????????????????????????????????????????????????????????????????????????????????????????????????????????????????????????????????????????????????????????????????????????????????????????????????????????????????????????????????????????????????????????????????????????????????????????????????????????????????????????????????????????????????…
	Titanocetus_sammarinensis ?????????????????????????????????????????????????????????????????????????????????????????????????????????????????????????????????????????????????????????????????????????????????????????????????????????????????????????????????????????????????????????????????????????????????????????????????????????????????????????????????????????????????????????????????????????????????????…
	Tiucetus_rosae ????????????????????????????????????????????????????????????????????????????????????????????????????????????????????????????????????????????????????????????????????????????????????????????????????????????????????????????????????????????????????????????????????????????????????????????????????????????????????????????????????????????????????????????????????????????????????????????????…
	Tohoraata_raekohao ????????????????????????????????????????????????????????????????????????????????????????????????????????????????????????????????????????????????????????????????????????????????????????????????????????????????????????????????????????????????????????????????????????????????????????????????????????????????????????????????????????????????????????????????????????????????????????????…
	Tokarahia_kauaeroa ????????????????????????????????????????????????????????????????????????????????????????????????????????????????????????????????????????????????????????????????????????????????????????????????????????????????????????????????????????????????????????????????????????????????????????????????????????????????????????????????????????????????????????????????????????????????????????????…
	Tranatocetus_argillarius ??????????????????????????????????????????????????????????????????????????????????????????????????????????????????????????????????????????????????????????????????????????????????????????????????????????????????????????????????????????????????????????????????????????????????????????????????????????????????????????????????????????????????????????????????????????????????????…
	Tranatocetus_maregermanicum ???????????????????????????????????????????????????????????????????????????????????????????????????????????????????????????????????????????????????????????????????????????????????????????????????????????????????????????????????????????????????????????????????????????????????????????????????????????????????????????????????????????????????????????????????????????????????…
	Uranocetus_gramensis ??????????????????????????????????????????????????????????????????????????????????????????????????????????????????????????????????????????????????????????????????????????????????????????????????????????????????????????????????????????????????????????????????????????????????????????????????????????????????????????????????????????????????????????????????????????????????????????…
	Waharoa_ruwhenua ??????????????????????????????????????????????????????????????????????????????????????????????????????????????????????????????????????????????????????????????????????????????????????????????????????????????????????????????????????????????????????????????????????????????????????????????????????????????????????????????????????????????????????????????????????????????????????????????…
	Whakakai_waipata ??????????????????????????????????????????????????????????????????????????????????????????????????????????????????????????????????????????????????????????????????????????????????????????????????????????????????????????????????????????????????????????????????????????????????????????????????????????????????????????????????????????????????????????????????????????????????????????????…
	Yamatocetus_canaliculatus ?????????????????????????????????????????????????????????????????????????????????????????????????????????????????????????????????????????????????????????????????????????????????????????????????????????????????????????????????????????????????????????????????????????????????????????????????????????????????????????????????????????????????????????????????????????????????????…
	ZMT_67 ????????????????????????????????????????????????????????????????????????????????????????????????????????????????????????????????????????????????????????????????????????????????????????????????????????????????????????????????????????????????????????????????????????????????????????????????????????????????????????????????????????????????????????????????????????????????????????????????????????…
	Zygorhiza_kochii ??????????????????????????????????????????????????????????????????????????????????????????????????????????????????????????????????????????????????????????????????????????????????????????????????????????????????????????????????????????????????????????????????????????????????????????????????????????????????????????????????????????????????????????????????????????????????????????????…
	Albertocetus_meffordorum ??????????????????????????????????????????????????????????????????????????????????????????????????????????????????????????????????????????????????????????????????????????????????????????????????????????????????????????????????????????????????????????????????????????????????????????????????????????????????????????????????????????????????????????????????????????????????????…
	Archaeodelphis_patrius ????????????????????????????????????????????????????????????????????????????????????????????????????????????????????????????????????????????????????????????????????????????????????????????????????????????????????????????????????????????????????????????????????????????????????????????????????????????????????????????????????????????????????????????????????????????????????????…
	Olympicetus_avitus ????????????????????????????????????????????????????????????????????????????????????????????????????????????????????????????????????????????????????????????????????????????????????????????????????????????????????????????????????????????????????????????????????????????????????????????????????????????????????????????????????????????????????????????????????????????????????????????…
	Waipatia_maerewhenua ??????????????????????????????????????????????????????????????????????????????????????????????????????????????????????????????????????????????????????????????????????????????????????????????????????????????????????????????????????????????????????????????????????????????????????????????????????????????????????????????????????????????????????????????????????????????????????????…
	Physeter_macrocephalus AGGCCCCTTCGCCCTCTTCTTCCTAGCAGAATATGCTAACATCATCATAATAAATATACTCTCAACCATCCTATTCCTAGGAACATACCACAATCCTTACACACCAGAACTACACACAACAAATCTCATCCTCAAAACACTACTACTTACAATATCTTTCCTATGAATCCGAGCATCCTACCCCCGATTCCGATATGATCAACTGATACACCTACTCTGAAAAAGTTTTCTCCCCCTAGCACTAGCCCTCTGCATATGACACATCTCATTACCCATCATAACAGCAGGAACCCCCCC-TCAAACAT????ATAAACCCATTCATCTCTATTATTACATTTACAACACTCATCCTAAGCACAACAATTGTAGTCATC…
	Aetiocetus_cotylalveus ????????????????????????????????????????????????????????????????????????????????????????????????????????????????????????????????????????????????????????????????????????????????????????????????????????????????????????????????????????????????????????????????????????????????????????????????????????????????????????????????????????????????????????????????????????????????????????…
	Aetiocetus_polydentatus ???????????????????????????????????????????????????????????????????????????????????????????????????????????????????????????????????????????????????????????????????????????????????????????????????????????????????????????????????????????????????????????????????????????????????????????????????????????????????????????????????????????????????????????????????????????????????????…
	Aetiocetus_weltoni ????????????????????????????????????????????????????????????????????????????????????????????????????????????????????????????????????????????????????????????????????????????????????????????????????????????????????????????????????????????????????????????????????????????????????????????????????????????????????????????????????????????????????????????????????????????????????????????…
	Aglaocetus_moreni ?????????????????????????????????????????????????????????????????????????????????????????????????????????????????????????????????????????????????????????????????????????????????????????????????????????????????????????????????????????????????????????????????????????????????????????????????????????????????????????????????????????????????????????????????????????????????????????????…
	Aglaocetus_patulus ????????????????????????????????????????????????????????????????????????????????????????????????????????????????????????????????????????????????????????????????????????????????????????????????????????????????????????????????????????????????????????????????????????????????????????????????????????????????????????????????????????????????????????????????????????????????????????????…
	Archaebalaenoptera_castriarquati ??????????????????????????????????????????????????????????????????????????????????????????????????????????????????????????????????????????????????????????????????????????????????????????????????????????????????????????????????????????????????????????????????????????????????????????????????????????????????????????????????????????????????????????????????????????????…
	Aulocetus_latus ???????????????????????????????????????????????????????????????????????????????????????????????????????????????????????????????????????????????????????????????????????????????????????????????????????????????????????????????????????????????????????????????????????????????????????????????????????????????????????????????????????????????????????????????????????????????????????????????…
	Balaena_montalionis ???????????????????????????????????????????????????????????????????????????????????????????????????????????????????????????????????????????????????????????????????????????????????????????????????????????????????????????????????????????????????????????????????????????????????????????????????????????????????????????????????????????????????????????????????????????????????????????…
	Balaena_mysticetus AGGCCCCTTTGCTCTATTTTTCCTAGCAGAATATGCCAACATCATTATAATAAATATGTTCACAGCCATCCTATTCCTGGGAACATTCCACGATCCTTACACTCCAGAATTATATACAACAAACCTCATTACCAAAACACTACTACTTACAATATCCTTCCTATGGATCCGAGCATCCTACCCCCGATTCCGATACGATCAACTAATACATTTACTCTGAAAAAGCTTCCTTCCCCTAACACTGGCCCTTTGCATATGACACATCTCACTACCAATTATAACTGCAAGCATTCCCCC-TCAAACATAA??ATAAACCCATCCATCCTTATTATCCTCCTAACAACCCTTATCCTGGGCACGATAATAGTAATCACCAGCT…
	Balaena_ricei ?????????????????????????????????????????????????????????????????????????????????????????????????????????????????????????????????????????????????????????????????????????????????????????????????????????????????????????????????????????????????????????????????????????????????????????????????????????????????????????????????????????????????????????????????????????????????????????????????…
	Balaenella_brachyrhynus ???????????????????????????????????????????????????????????????????????????????????????????????????????????????????????????????????????????????????????????????????????????????????????????????????????????????????????????????????????????????????????????????????????????????????????????????????????????????????????????????????????????????????????????????????????????????????????…
	Balaenoptera_acutorostrata AGGTCCATTCGCCCTATTTTTCCTAGCAGAATACGCCAACATCATTATAATAAATATATTCACAGCTATTCTATTCCTAGGGACATATCACAACCCCTATAACCCAGAATTATACACAACAAATCTTATTATCAAAACATTATTACTCACAACATCCTTTCTATGAATTCGAGCATCCTATCCCCGATTCCGATACGACCAACTAATACACTTACTTTGAAAAAATTTCCTTCCTCTAACACTAGCCCTTTGTATATGACATATCTCACTACCAATCATAACCGCAAGCATTCCCCC-TCAAACATAA??ATAAACCCATTTATCTTTATTCTCCTCCTAACAACCCTTATCCTGGGTACAATAATAGTAAT…
Balaenoptera_bertae ???????????????????????????????????????????????????????????????????????????????????????????????????????????????????????????????????????????????????????????????????????????????????????????????????????????????????????????????????????????????????????????????????????????????????????????????????????????????????????????????????????????????????????????????????????????????????????????…
	Balaenoptera_bonaerensis AGGTCCGTTCGCCCTATTTTTCCTAGCAGAATACGCCAACATCATTATAATAAATATATTTACAGCTATTCTATTCCTAGGAACATACTACGACCCCCACAACCCAGAATTATACACAACAAACCTTATTATCAAAACATTACTACTCACAACATCCTTTCTATGAATTCGAGCATCCTACCCCCGATTCCGATACGACCAACTAATACACCTACTTTGAAAAAACTTCCTTCCCCTAACACTAGCCCTTTGCATGTGACATATCTCATTACCAATCATAACTGCAAGCATTCCCCC-TCAAACATAA??ATAAACCCATTTATCTTTATTCTCCTCCTAACAACCCTTATCCTGGGTACAATAATAGTAATCA…
	Balaenoptera_borealis AGGCCCCTTCGCCCTATTTTTCCTAGCAGAATATGCCAACATCATCATAATAAATATATTTACAGCTATTCTATTTCTAGGAGCATTCCACAATCCCTACAACCCAGAATTATACACAACAAATCTCATTATTAAAACATTATTACTCACAATATCTTTCCTATGAATTCGAGCATCCTATCCCCGATTCCGATACGACCAACTAATACACCTACTCTGAAAAAACTTCCTCCCCCTAACACTAGCCCTTTGCATATGACATATCTCACTACCAATTATAACTGCAAGTATCCCCCC-TCAAACATAA??ATAAATCCATCCATCTTTATTATCCTCCTAACAACCCTCATCCTAGGCACAATACTAGTAATCACCA…
	Balaenoptera_musculus AGGCCCTTTCGCCCTATTTTTCCTAGCAGAATATGCCAACATCATTATAATAAACATATTTACAGCTATTCTATTCCTAGGAACATTCCACAACCCCTGCAACCCAGAATTATACACAACAAATCTTATCATCAAAACACTACTACTCACAATGTCCTTCCTATGAATTCGAGCATCCTATCCTCGATTCCGATATGACCAACTAATACATCTACTTTGAAAAAACTTCCTTCCCCTAACACTAGCCCTTTGCATATGACATATCTCACTACCAATTATAACTGCAAGTATCCCCCC-TCAAACATAA??ATAAACCCATCCATCTTTATTATCCTCCTGACAACCCTTATCTTAGGTACAATAATAGTAATCACCA…
	Balaenoptera_omurai AGGCCCTTTCGCCCTGTTCTTCCTAGCAGAATACGCCAACATCATTATAATAAACATATTCACAACTATTCTATTTCTAGGGACATTCCACAACCCCTATAACCCAGAATTATACACAACAAACCTTACTATCAAAACACTACTACTCACAATATCTTTTCTATGGATTCGAGCATCCTATCCCCGATTCCGATACGACCAACTAATACACCTACTCTGAAAAAATTTCCTTCCCTTAGCACTAGCTCTCTGCATATGACACATCTCACTACCAATTATAACTGCAAGTATTCCCCC-TCAAACATAA??ATAAACCCATCTATCTTCATCATCCTTCTGACAACCCTCATCCTAGGTACAATAATAGTAATTACTAGC…
	Balaenoptera_physalus AGGCCCTTTCGCCCTATTCTTCCTGGCAGAATACGCCAACATCATTATAATGAATATACTCACAGCCATTTTATTCCTAGGAACATTCCACAACCCTCATAACCCAGAATTGTACACAGCAAACCTTATTATCAAGACACTACTACTCACAATATCCTTCCTATGAATTCGAGCATCCTACCCCCGATTCCGATATGACCAACTAATACACCTACTCTGAAAAAATTTCCTTCCCTTAACACTAGCCCTTTGCATATGACATATCTCATTACCAATCATAACTGCAAGTATCCCCCC-TCAAACATAA??ATAAACCCATTAATCCTTATTATCCTCCTGACAACCCTTATCCTAGGTACAATAATGGTAGTCACCA…
	Balaenoptera_portisi ??????????????????????????????????????????????????????????????????????????????????????????????????????????????????????????????????????????????????????????????????????????????????????????????????????????????????????????????????????????????????????????????????????????????????????????????????????????????????????????????????????????????????????????????????????????????????????????…
	Balaenoptera_ryani ????????????????????????????????????????????????????????????????????????????????????????????????????????????????????????????????????????????????????????????????????????????????????????????????????????????????????????????????????????????????????????????????????????????????????????????????????????????????????????????????????????????????????????????????????????????????????????????…
	Balaenoptera_siberi ???????????????????????????????????????????????????????????????????????????????????????????????????????????????????????????????????????????????????????????????????????????????????????????????????????????????????????????????????????????????????????????????????????????????????????????????????????????????????????????????????????????????????????????????????????????????????????????…
	Balaenula_astensis ????????????????????????????????????????????????????????????????????????????????????????????????????????????????????????????????????????????????????????????????????????????????????????????????????????????????????????????????????????????????????????????????????????????????????????????????????????????????????????????????????????????????????????????????????????????????????????????…
	Balaenula_sp. ?????????????????????????????????????????????????????????????????????????????????????????????????????????????????????????????????????????????????????????????????????????????????????????????????????????????????????????????????????????????????????????????????????????????????????????????????????????????????????????????????????????????????????????????????????????????????????????????????…
Brandtocetus_chongulek ????????????????????????????????????????????????????????????????????????????????????????????????????????????????????????????????????????????????????????????????????????????????????????????????????????????????????????????????????????????????????????????????????????????????????????????????????????????????????????????????????????????????????????????????????????????????????????…
	Caperea_marginata AGGTCCTTTCGCCCTATTTTTCCTAGCAGAATACACCAACATCATCATAATAAATATACTCACAGTTATCCTATTCCTAGGAACATTCTATGATCCCTACAACCCAGAATTGTACACAATAAACCTCACCACCAAAACTTTAATACTTACAATACTCTTCCTATGGATCCGAGCATCCTATCCCCGATTCCGATATGATCAACTAATACACCTATTATGAAAAAATTTCCTTCCCCTAACACTAGCCTTTTGCATATGACATATCTCACTGCCAATTATAACTGCAAGCATCCCCCC-TCAAACATAA??ATAAATCCATCCATTTTCATTATTCTCCTAACAACCCTCATCCTAGGTACAATAATAGTAATTACCAGCTC…
	Cephalotropis_coronatus ???????????????????????????????????????????????????????????????????????????????????????????????????????????????????????????????????????????????????????????????????????????????????????????????????????????????????????????????????????????????????????????????????????????????????????????????????????????????????????????????????????????????????????????????????????????????????????…
	Cetotherium_megalophysum ??????????????????????????????????????????????????????????????????????????????????????????????????????????????????????????????????????????????????????????????????????????????????????????????????????????????????????????????????????????????????????????????????????????????????????????????????????????????????????????????????????????????????????????????????????????????????????…
	Cetotherium_rathkii ???????????????????????????????????????????????????????????????????????????????????????????????????????????????????????????????????????????????????????????????????????????????????????????????????????????????????????????????????????????????????????????????????????????????????????????????????????????????????????????????????????????????????????????????????????????????????????????…
	Cetotherium_riabinini ?????????????????????????????????????????????????????????????????????????????????????????????????????????????????????????????????????????????????????????????????????????????????????????????????????????????????????????????????????????????????????????????????????????????????????????????????????????????????????????????????????????????????????????????????????????????????????????…
	Chonecetus_sookensis ??????????????????????????????????????????????????????????????????????????????????????????????????????????????????????????????????????????????????????????????????????????????????????????????????????????????????????????????????????????????????????????????????????????????????????????????????????????????????????????????????????????????????????????????????????????????????????????…
	Ciuciulea_davidi ??????????????????????????????????????????????????????????????????????????????????????????????????????????????????????????????????????????????????????????????????????????????????????????????????????????????????????????????????????????????????????????????????????????????????????????????????????????????????????????????????????????????????????????????????????????????????????????????…
	Coronodon_havensteini ?????????????????????????????????????????????????????????????????????????????????????????????????????????????????????????????????????????????????????????????????????????????????????????????????????????????????????????????????????????????????????????????????????????????????????????????????????????????????????????????????????????????????????????????????????????????????????????…
	Diorocetus_chichibuensis ??????????????????????????????????????????????????????????????????????????????????????????????????????????????????????????????????????????????????????????????????????????????????????????????????????????????????????????????????????????????????????????????????????????????????????????????????????????????????????????????????????????????????????????????????????????????????????…
	Diorocetus_hiatus ?????????????????????????????????????????????????????????????????????????????????????????????????????????????????????????????????????????????????????????????????????????????????????????????????????????????????????????????????????????????????????????????????????????????????????????????????????????????????????????????????????????????????????????????????????????????????????????????…
	Diorocetus_shobarensis ????????????????????????????????????????????????????????????????????????????????????????????????????????????????????????????????????????????????????????????????????????????????????????????????????????????????????????????????????????????????????????????????????????????????????????????????????????????????????????????????????????????????????????????????????????????????????????…
	Diunatans_luctoretemergo ??????????????????????????????????????????????????????????????????????????????????????????????????????????????????????????????????????????????????????????????????????????????????????????????????????????????????????????????????????????????????????????????????????????????????????????????????????????????????????????????????????????????????????????????????????????????????????…
	Eomysticetus_whitmorei ????????????????????????????????????????????????????????????????????????????????????????????????????????????????????????????????????????????????????????????????????????????????????????????????????????????????????????????????????????????????????????????????????????????????????????????????????????????????????????????????????????????????????????????????????????????????????????…
	Eschrichtioides_gastaldii ?????????????????????????????????????????????????????????????????????????????????????????????????????????????????????????????????????????????????????????????????????????????????????????????????????????????????????????????????????????????????????????????????????????????????????????????????????????????????????????????????????????????????????????????????????????????????????…
	Eschrichtius_robustus AGGCCCTTTCGCCCTATTCTTCCTAGCAGAATATGCCAACGTCATCATAATAAACATACTCACAGCTATTCTATTCCTAGGGACATTCCACAATCCCTATAACCCAGAATTATACACAACAAACCTTATTATCAAAACACTACTACTCACAATATCCTTTCTATGGATCCGAGCATCCTATCCCCGATTCCGATATGATCAACTAATACACCTACTCTGAAAAAACTTCCTTCCCCTAACACTAGCCCTTTGCATATGGCATATCTCACTACCAATTATAACTGCAAGTATTCCCCC-CCAAACATAA??ATTAACCCATACATCTTTACTATCCTCCTAACAACCCTCATCCTAAGTACAATAATAGTAATCACCA…
	Eubalaena_ianitrix ????????????????????????????????????????????????????????????????????????????????????????????????????????????????????????????????????????????????????????????????????????????????????????????????????????????????????????????????????????????????????????????????????????????????????????????????????????????????????????????????????????????????????????????????????????????????????????????…
	Eubalaena_shinshuensis ????????????????????????????????????????????????????????????????????????????????????????????????????????????????????????????????????????????????????????????????????????????????????????????????????????????????????????????????????????????????????????????????????????????????????????????????????????????????????????????????????????????????????????????????????????????????????????…
	Eubalaena_spp. AGGCCCTTTTGCTCTATTCTTCCTAGCAGAATACGCCAACATCATTATAATAAATATATTCACAGCTATCCTATTCCTAGGAACATTTCACGACCCTCACACTCCAGAACTATATACAACAAACCTCATTATCAAAACACTACTACTCACAATATCCTTCCTATGAATCCGAGCATCCTACCCCCGATTCCGATACGACCAACTAATACATTTACTCTGAAAAAGTTTCCTTCCCCTGACACTAGCCCTCTGCATATGACACATCTCACTACCAATTATAACTGCAAGCATCCCCCC-TCAAACGTAA??ATAAACCCATCAATCCTTATTATCCTCCTAACAACCCTTATCCTGGGTACAATAATGGTAATTACCAGCTCTCA…
	Fragilicetus_velponi ??????????????????????????????????????????????????????????????????????????????????????????????????????????????????????????????????????????????????????????????????????????????????????????????????????????????????????????????????????????????????????????????????????????????????????????????????????????????????????????????????????????????????????????????????????????????????????????…
	Fucaia_buelli ?????????????????????????????????????????????????????????????????????????????????????????????????????????????????????????????????????????????????????????????????????????????????????????????????????????????????????????????????????????????????????????????????????????????????????????????????????????????????????????????????????????????????????????????????????????????????????????????????…
	Fucaia_goedertorum ????????????????????????????????????????????????????????????????????????????????????????????????????????????????????????????????????????????????????????????????????????????????????????????????????????????????????????????????????????????????????????????????????????????????????????????????????????????????????????????????????????????????????????????????????????????????????????????…
	Gricetoides_aurorae ???????????????????????????????????????????????????????????????????????????????????????????????????????????????????????????????????????????????????????????????????????????????????????????????????????????????????????????????????????????????????????????????????????????????????????????????????????????????????????????????????????????????????????????????????????????????????????????…
	Herentalia_nigra ??????????????????????????????????????????????????????????????????????????????????????????????????????????????????????????????????????????????????????????????????????????????????????????????????????????????????????????????????????????????????????????????????????????????????????????????????????????????????????????????????????????????????????????????????????????????????????????????…
	Herpetocetus_bramblei ?????????????????????????????????????????????????????????????????????????????????????????????????????????????????????????????????????????????????????????????????????????????????????????????????????????????????????????????????????????????????????????????????????????????????????????????????????????????????????????????????????????????????????????????????????????????????????????…
	Herpetocetus_morrowi ??????????????????????????????????????????????????????????????????????????????????????????????????????????????????????????????????????????????????????????????????????????????????????????????????????????????????????????????????????????????????????????????????????????????????????????????????????????????????????????????????????????????????????????????????????????????????????????…
	Herpetocetus_sp. ??????????????????????????????????????????????????????????????????????????????????????????????????????????????????????????????????????????????????????????????????????????????????????????????????????????????????????????????????????????????????????????????????????????????????????????????????????????????????????????????????????????????????????????????????????????????????????????????…
	Herpetocetus_transatlanticus ??????????????????????????????????????????????????????????????????????????????????????????????????????????????????????????????????????????????????????????????????????????????????????????????????????????????????????????????????????????????????????????????????????????????????????????????????????????????????????????????????????????????????????????????????????????????????…
	Horopeta_umarere ??????????????????????????????????????????????????????????????????????????????????????????????????????????????????????????????????????????????????????????????????????????????????????????????????????????????????????????????????????????????????????????????????????????????????????????????????????????????????????????????????????????????????????????????????????????????????????????????…
	Incakujira_anillodefuego ??????????????????????????????????????????????????????????????????????????????????????????????????????????????????????????????????????????????????????????????????????????????????????????????????????????????????????????????????????????????????????????????????????????????????????????????????????????????????????????????????????????????????????????????????????????????????????…
	Isanacetus_laticephalus ???????????????????????????????????????????????????????????????????????????????????????????????????????????????????????????????????????????????????????????????????????????????????????????????????????????????????????????????????????????????????????????????????????????????????????????????????????????????????????????????????????????????????????????????????????????????????????…
	Janjucetus_hunderi ????????????????????????????????????????????????????????????????????????????????????????????????????????????????????????????????????????????????????????????????????????????????????????????????????????????????????????????????????????????????????????????????????????????????????????????????????????????????????????????????????????????????????????????????????????????????????????????…
	Joumocetus_shimizui ???????????????????????????????????????????????????????????????????????????????????????????????????????????????????????????????????????????????????????????????????????????????????????????????????????????????????????????????????????????????????????????????????????????????????????????????????????????????????????????????????????????????????????????????????????????????????????????…
	Kurdalagonus_mchedlidzei ??????????????????????????????????????????????????????????????????????????????????????????????????????????????????????????????????????????????????????????????????????????????????????????????????????????????????????????????????????????????????????????????????????????????????????????????????????????????????????????????????????????????????????????????????????????????????????…
	Llanocetus_denticrenatus ??????????????????????????????????????????????????????????????????????????????????????????????????????????????????????????????????????????????????????????????????????????????????????????????????????????????????????????????????????????????????????????????????????????????????????????????????????????????????????????????????????????????????????????????????????????????????????…
	Mammalodon_colliveri ??????????????????????????????????????????????????????????????????????????????????????????????????????????????????????????????????????????????????????????????????????????????????????????????????????????????????????????????????????????????????????????????????????????????????????????????????????????????????????????????????????????????????????????????????????????????????????????…
	Mammalodon_hakataramea ????????????????????????????????????????????????????????????????????????????????????????????????????????????????????????????????????????????????????????????????????????????????????????????????????????????????????????????????????????????????????????????????????????????????????????????????????????????????????????????????????????????????????????????????????????????????????????…
	Matapanui_waihao ??????????????????????????????????????????????????????????????????????????????????????????????????????????????????????????????????????????????????????????????????????????????????????????????????????????????????????????????????????????????????????????????????????????????????????????????????????????????????????????????????????????????????????????????????????????????????????????????…
	Mauicetus_parki ???????????????????????????????????????????????????????????????????????????????????????????????????????????????????????????????????????????????????????????????????????????????????????????????????????????????????????????????????????????????????????????????????????????????????????????????????????????????????????????????????????????????????????????????????????????????????????????????…
	Megaptera_hubachi ?????????????????????????????????????????????????????????????????????????????????????????????????????????????????????????????????????????????????????????????????????????????????????????????????????????????????????????????????????????????????????????????????????????????????????????????????????????????????????????????????????????????????????????????????????????????????????????????…
	Megaptera_miocaena ????????????????????????????????????????????????????????????????????????????????????????????????????????????????????????????????????????????????????????????????????????????????????????????????????????????????????????????????????????????????????????????????????????????????????????????????????????????????????????????????????????????????????????????????????????????????????????????…
	Megaptera_novaeangliae AGGCCCTTTCGCCCTATTTTTCCTAGCAGAATATGCCAACATCATTATAATGAATATACTTACAGCCATCTTATTCCTAGGAACATTCTACAACCCCCACAACCCAGAATTGTACACAACAAACCTTATTATCAAAACACTATTACTCACAATATCCTTTCTATGAATTCGAGCATCCTATCCCCGATTCCGATATGACCAACTAATGCACCTACTCTGAAAAAATTTCCTTCCCTTAACACTAGCCCTTTGCATGTGACATATCTCGCTACCAATCATAACTGCAAGTATTCCCCC-TCAAACATAA??ATAAACCCATCCATCTTTATTATCCTCCTGACAACCCTTATCCTAAGTACAGTAATGGTAGCCACC…
	Metopocetus_durinasus ?????????????????????????????????????????????????????????????????????????????????????????????????????????????????????????????????????????????????????????????????????????????????????????????????????????????????????????????????????????????????????????????????????????????????????????????????????????????????????????????????????????????????????????????????????????????????????????…
	Metopocetus_hunteri ???????????????????????????????????????????????????????????????????????????????????????????????????????????????????????????????????????????????????????????????????????????????????????????????????????????????????????????????????????????????????????????????????????????????????????????????????????????????????????????????????????????????????????????????????????????????????????????…
	Metopocetus_vandelli ??????????????????????????????????????????????????????????????????????????????????????????????????????????????????????????????????????????????????????????????????????????????????????????????????????????????????????????????????????????????????????????????????????????????????????????????????????????????????????????????????????????????????????????????????????????????????????????…
	Micromysticetus_rothauseni ????????????????????????????????????????????????????????????????????????????????????????????????????????????????????????????????????????????????????????????????????????????????????????????????????????????????????????????????????????????????????????????????????????????????????????????????????????????????????????????????????????????????????????????????????????????????????…
	Miocaperea_pulchra ????????????????????????????????????????????????????????????????????????????????????????????????????????????????????????????????????????????????????????????????????????????????????????????????????????????????????????????????????????????????????????????????????????????????????????????????????????????????????????????????????????????????????????????????????????????????????????????…
	Morawanocetus_yabukii ?????????????????????????????????????????????????????????????????????????????????????????????????????????????????????????????????????????????????????????????????????????????????????????????????????????????????????????????????????????????????????????????????????????????????????????????????????????????????????????????????????????????????????????????????????????????????????????…
	Morenocetus_parvus ????????????????????????????????????????????????????????????????????????????????????????????????????????????????????????????????????????????????????????????????????????????????????????????????????????????????????????????????????????????????????????????????????????????????????????????????????????????????????????????????????????????????????????????????????????????????????????????…
	Mystacodon_selenensis ?????????????????????????????????????????????????????????????????????????????????????????????????????????????????????????????????????????????????????????????????????????????????????????????????????????????????????????????????????????????????????????????????????????????????????????????????????????????????????????????????????????????????????????????????????????????????????????…
	Nannocetus_eremus ?????????????????????????????????????????????????????????????????????????????????????????????????????????????????????????????????????????????????????????????????????????????????????????????????????????????????????????????????????????????????????????????????????????????????????????????????????????????????????????????????????????????????????????????????????????????????????????????…
	NMNS_PV19540 ??????????????????????????????????????????????????????????????????????????????????????????????????????????????????????????????????????????????????????????????????????????????????????????????????????????????????????????????????????????????????????????????????????????????????????????????????????????????????????????????????????????????????????????????????????????????????????????????????…
	NMNZ_MM001630 ?????????????????????????????????????????????????????????????????????????????????????????????????????????????????????????????????????????????????????????????????????????????????????????????????????????????????????????????????????????????????????????????????????????????????????????????????????????????????????????????????????????????????????????????????????????????????????????????????…
	OCPC_1178 ?????????????????????????????????????????????????????????????????????????????????????????????????????????????????????????????????????????????????????????????????????????????????????????????????????????????????????????????????????????????????????????????????????????????????????????????????????????????????????????????????????????????????????????????????????????????????????????????????????…
	OU_22224 ??????????????????????????????????????????????????????????????????????????????????????????????????????????????????????????????????????????????????????????????????????????????????????????????????????????????????????????????????????????????????????????????????????????????????????????????????????????????????????????????????????????????????????????????????????????????????????????????????????…
	OU_22705 ??????????????????????????????????????????????????????????????????????????????????????????????????????????????????????????????????????????????????????????????????????????????????????????????????????????????????????????????????????????????????????????????????????????????????????????????????????????????????????????????????????????????????????????????????????????????????????????????????????…
	OU_GS10897 ????????????????????????????????????????????????????????????????????????????????????????????????????????????????????????????????????????????????????????????????????????????????????????????????????????????????????????????????????????????????????????????????????????????????????????????????????????????????????????????????????????????????????????????????????????????????????????????????????…
	Parabalaenoptera_baulinensis ??????????????????????????????????????????????????????????????????????????????????????????????????????????????????????????????????????????????????????????????????????????????????????????????????????????????????????????????????????????????????????????????????????????????????????????????????????????????????????????????????????????????????????????????????????????????????…
	Parietobalaena_campiniana ?????????????????????????????????????????????????????????????????????????????????????????????????????????????????????????????????????????????????????????????????????????????????????????????????????????????????????????????????????????????????????????????????????????????????????????????????????????????????????????????????????????????????????????????????????????????????????…
	Parietobalaena_palmeri ????????????????????????????????????????????????????????????????????????????????????????????????????????????????????????????????????????????????????????????????????????????????????????????????????????????????????????????????????????????????????????????????????????????????????????????????????????????????????????????????????????????????????????????????????????????????????????…
	Parietobalaena_sp. ????????????????????????????????????????????????????????????????????????????????????????????????????????????????????????????????????????????????????????????????????????????????????????????????????????????????????????????????????????????????????????????????????????????????????????????????????????????????????????????????????????????????????????????????????????????????????????????…
	Parietobalaena_yamaokai ???????????????????????????????????????????????????????????????????????????????????????????????????????????????????????????????????????????????????????????????????????????????????????????????????????????????????????????????????????????????????????????????????????????????????????????????????????????????????????????????????????????????????????????????????????????????????????…
	Pelocetus_calvertensis ????????????????????????????????????????????????????????????????????????????????????????????????????????????????????????????????????????????????????????????????????????????????????????????????????????????????????????????????????????????????????????????????????????????????????????????????????????????????????????????????????????????????????????????????????????????????????????…
	Peripolocetus_vexillifer ??????????????????????????????????????????????????????????????????????????????????????????????????????????????????????????????????????????????????????????????????????????????????????????????????????????????????????????????????????????????????????????????????????????????????????????????????????????????????????????????????????????????????????????????????????????????????????…
	Pinocetus_polonicus ???????????????????????????????????????????????????????????????????????????????????????????????????????????????????????????????????????????????????????????????????????????????????????????????????????????????????????????????????????????????????????????????????????????????????????????????????????????????????????????????????????????????????????????????????????????????????????????…
	Piscobalaena_nana ?????????????????????????????????????????????????????????????????????????????????????????????????????????????????????????????????????????????????????????????????????????????????????????????????????????????????????????????????????????????????????????????????????????????????????????????????????????????????????????????????????????????????????????????????????????????????????????????…
	Plesiobalaenoptera_quarantellii ???????????????????????????????????????????????????????????????????????????????????????????????????????????????????????????????????????????????????????????????????????????????????????????????????????????????????????????????????????????????????????????????????????????????????????????????????????????????????????????????????????????????????????????????????????????????…
	Thinocetus_arthritus ??????????????????????????????????????????????????????????????????????????????????????????????????????????????????????????????????????????????????????????????????????????????????????????????????????????????????????????????????????????????????????????????????????????????????????????????????????????????????????????????????????????????????????????????????????????????????????????…
	Tiphyocetus_temblorensis ??????????????????????????????????????????????????????????????????????????????????????????????????????????????????????????????????????????????????????????????????????????????????????????????????????????????????????????????????????????????????????????????????????????????????????????????????????????????????????????????????????????????????????????????????????????????????????…
	Titanocetus_sammarinensis ?????????????????????????????????????????????????????????????????????????????????????????????????????????????????????????????????????????????????????????????????????????????????????????????????????????????????????????????????????????????????????????????????????????????????????????????????????????????????????????????????????????????????????????????????????????????????????…
	Tiucetus_rosae ????????????????????????????????????????????????????????????????????????????????????????????????????????????????????????????????????????????????????????????????????????????????????????????????????????????????????????????????????????????????????????????????????????????????????????????????????????????????????????????????????????????????????????????????????????????????????????????????…
	Tohoraata_raekohao ????????????????????????????????????????????????????????????????????????????????????????????????????????????????????????????????????????????????????????????????????????????????????????????????????????????????????????????????????????????????????????????????????????????????????????????????????????????????????????????????????????????????????????????????????????????????????????????…
	Tokarahia_kauaeroa ????????????????????????????????????????????????????????????????????????????????????????????????????????????????????????????????????????????????????????????????????????????????????????????????????????????????????????????????????????????????????????????????????????????????????????????????????????????????????????????????????????????????????????????????????????????????????????????…
	Tranatocetus_argillarius ??????????????????????????????????????????????????????????????????????????????????????????????????????????????????????????????????????????????????????????????????????????????????????????????????????????????????????????????????????????????????????????????????????????????????????????????????????????????????????????????????????????????????????????????????????????????????????…
	Tranatocetus_maregermanicum ???????????????????????????????????????????????????????????????????????????????????????????????????????????????????????????????????????????????????????????????????????????????????????????????????????????????????????????????????????????????????????????????????????????????????????????????????????????????????????????????????????????????????????????????????????????????????…
	Uranocetus_gramensis ??????????????????????????????????????????????????????????????????????????????????????????????????????????????????????????????????????????????????????????????????????????????????????????????????????????????????????????????????????????????????????????????????????????????????????????????????????????????????????????????????????????????????????????????????????????????????????????…
	Waharoa_ruwhenua ??????????????????????????????????????????????????????????????????????????????????????????????????????????????????????????????????????????????????????????????????????????????????????????????????????????????????????????????????????????????????????????????????????????????????????????????????????????????????????????????????????????????????????????????????????????????????????????????…
	Whakakai_waipata ??????????????????????????????????????????????????????????????????????????????????????????????????????????????????????????????????????????????????????????????????????????????????????????????????????????????????????????????????????????????????????????????????????????????????????????????????????????????????????????????????????????????????????????????????????????????????????????????…
	Yamatocetus_canaliculatus ?????????????????????????????????????????????????????????????????????????????????????????????????????????????????????????????????????????????????????????????????????????????????????????????????????????????????????????????????????????????????????????????????????????????????????????????????????????????????????????????????????????????????????????????????????????????????????…
	ZMT_67 ????????????????????????????????????????????????????????????????????????????????????????????????????????????????????????????????????????????????????????????????????????????????????????????????????????????????????????????????????????????????????????????????????????????????????????????????????????????????????????????????????????????????????????????????????????????????????????????????????????…
	Zygorhiza_kochii ??????????????????????????????????????????????????????????????????????????????????????????????????????????????????????????????????????????????????????????????????????????????????????????????????????????????????????????????????????????????????????????????????????????????????????????????????????????????????????????????????????????????????????????????????????????????????????????????…
	Albertocetus_meffordorum ??????????????????????????????????????????????????????????????????????????????????????????????????????????????????????????????????????????????????????????????????????????????????????????????????????????????????????????????????????????????????????????????????????????????????????????????????????????????????????????????????????????????????????????????????????????????????????…
	Archaeodelphis_patrius ????????????????????????????????????????????????????????????????????????????????????????????????????????????????????????????????????????????????????????????????????????????????????????????????????????????????????????????????????????????????????????????????????????????????????????????????????????????????????????????????????????????????????????????????????????????????????????…
	Olympicetus_avitus ????????????????????????????????????????????????????????????????????????????????????????????????????????????????????????????????????????????????????????????????????????????????????????????????????????????????????????????????????????????????????????????????????????????????????????????????????????????????????????????????????????????????????????????????????????????????????????????…
	Waipatia_maerewhenua ??????????????????????????????????????????????????????????????????????????????????????????????????????????????????????????????????????????????????????????????????????????????????????????????????????????????????????????????????????????????????????????????????????????????????????????????????????????????????????????????????????????????????????????????????????????????????????????…
	Physeter_macrocephalus AAAATAGAGGATCTCC-AGC-ATAAAACCTCTAAATAAAGTTGTAATGCC-AGCAAAAGTACAGCCCAGGCCCACTAAATACTATTACACTAAAGCAATTAGACTTAGCT-----AAGTCTAAAATAGATGATACATTAGAATAATTATGTGAAACAATAGAAAATCCTCAAATAAAG-AGCAAATTGTGGTCTTTGTTAGAAAATGAAATTATTTCTATACTTGTTCTGATTAGTTATTTGGTATGAACTATTGTTTATTATTTATTATAAAAATAAAGAGATCTAAATGTGGATGTTTTATTTTTAAAAGAAATTTGAAGTATTTTCATTTTAGAGTAAATTATTTTTCTAGATGAAGAGAAACTACATGTGGA…
	Aetiocetus_cotylalveus ????????????????????????????????????????????????????????????????????????????????????????????????????????????????????????????????????????????????????????????????????????????????????????????????????????????????????????????????????????????????????????????????????????????????????????????????????????????????????????????????????????????????????????????????????????????????????????…
	Aetiocetus_polydentatus ???????????????????????????????????????????????????????????????????????????????????????????????????????????????????????????????????????????????????????????????????????????????????????????????????????????????????????????????????????????????????????????????????????????????????????????????????????????????????????????????????????????????????????????????????????????????????????…
	Aetiocetus_weltoni ????????????????????????????????????????????????????????????????????????????????????????????????????????????????????????????????????????????????????????????????????????????????????????????????????????????????????????????????????????????????????????????????????????????????????????????????????????????????????????????????????????????????????????????????????????????????????????????…
	Aglaocetus_moreni ?????????????????????????????????????????????????????????????????????????????????????????????????????????????????????????????????????????????????????????????????????????????????????????????????????????????????????????????????????????????????????????????????????????????????????????????????????????????????????????????????????????????????????????????????????????????????????????????…
	Aglaocetus_patulus ????????????????????????????????????????????????????????????????????????????????????????????????????????????????????????????????????????????????????????????????????????????????????????????????????????????????????????????????????????????????????????????????????????????????????????????????????????????????????????????????????????????????????????????????????????????????????????????…
	Archaebalaenoptera_castriarquati ??????????????????????????????????????????????????????????????????????????????????????????????????????????????????????????????????????????????????????????????????????????????????????????????????????????????????????????????????????????????????????????????????????????????????????????????????????????????????????????????????????????????????????????????????????????????…
	Aulocetus_latus ???????????????????????????????????????????????????????????????????????????????????????????????????????????????????????????????????????????????????????????????????????????????????????????????????????????????????????????????????????????????????????????????????????????????????????????????????????????????????????????????????????????????????????????????????????????????????????????????…
	Balaena_montalionis ???????????????????????????????????????????????????????????????????????????????????????????????????????????????????????????????????????????????????????????????????????????????????????????????????????????????????????????????????????????????????????????????????????????????????????????????????????????????????????????????????????????????????????????????????????????????????????????…
	Balaena_mysticetus ????????????????????????????????????????????????????????????????????????????????????????????????????????????????????????????????????????????????????????????????????????????????????????????????????????????????????????????????????????????????????????????????????????????????????????????????????????????????????????????????????????????????????????????????????????????????????????????…
	Balaena_ricei ?????????????????????????????????????????????????????????????????????????????????????????????????????????????????????????????????????????????????????????????????????????????????????????????????????????????????????????????????????????????????????????????????????????????????????????????????????????????????????????????????????????????????????????????????????????????????????????????????…
	Balaenella_brachyrhynus ???????????????????????????????????????????????????????????????????????????????????????????????????????????????????????????????????????????????????????????????????????????????????????????????????????????????????????????????????????????????????????????????????????????????????????????????????????????????????????????????????????????????????????????????????????????????????????…
	Balaenoptera_acutorostrata AAAATAGAGGATCTCC-AGC-ATAAAACCTCTAAATAAAGTTGTAATGCC-AGCAAAAGTACAGCCCAGGCCCACTAAATACTATTACACTAAAGCAATTAGACTTAACT-----AAGTCTAAAATAGATGATACATTAGAATAATTATGTGAAACAGTAGAAAATCCTCAAATAAAG-AACAAATTGTGGTCTTTGTTAGAAAAAGAAATTATTTCTATACTTGTTCTGATTAGTTATTTGGTATGAACTATTGTTTATTATTCATTATAAAAATAAAGAGATCTAAATGTGGATGTTTTATTTTTAAAAGAAATTTGAAGTATTTTCATTTTAGAGTAAATTATTTTTCTAGATGAAGAGAAACTACATG…
Balaenoptera_bertae ???????????????????????????????????????????????????????????????????????????????????????????????????????????????????????????????????????????????????????????????????????????????????????????????????????????????????????????????????????????????????????????????????????????????????????????????????????????????????????????????????????????????????????????????????????????????????????????…
	Balaenoptera_bonaerensis ??????????????????????????????????????????????????????????????????????????????????????????????????????????????????????????????????????????????????????????????????????????????????????????????????????????????????????????????????????????????????????????????????????????????????????????????????????????????????????????????????????????????????????????????????????????????????????…
	Balaenoptera_borealis ?????????????????????????????????????????????????????????????????????????????????????????????????????????????????????????????????????????????????????????????????????????????????????????????????????????????????????????????????????????????????????????????????????????????????????????????????????????????????????????????????????????????????????????????????????????????????????????…
	Balaenoptera_musculus ?????????????????????????????????????????????????????????????????????????????????????????????????????????????????????????????????????????????????????????????????????????????????????????????????????????????????????????????????????????????????????????????????????????????????????????????????????????????????????????????????????????????????????????????????????????????????????????…
	Balaenoptera_omurai ???????????????????????????????????????????????????????????????????????????????????????????????????????????????????????????????????????????????????????????????????????????????????????????????????????????????????????????????????????????????????????????????????????????????????????????????????????????????????????????????????????????????????????????????????????????????????????????…
	Balaenoptera_physalus AAAATAGAGGATCTCC-AGC-ATAAAACCTCTAAGTAAAGTTGTAATGCC-AGCAAAAGTACAGCCCAGGCCCACTAAATACTATTACACTAAAGCAATTAGACTTAACT-----AAGTCTAAAATAGATGATACATTAGAATAATTATGTGAAACAATAGAAAATCCTCAAGTAAAG-AACAAATTGTGGTCTTTGTTAGAAAAAGAAATTATTTCCATACTTGTTCTGATTAGTTATTTGGTATGAACTATTGTTTATTATTCATTATAAAAATAAAGAGATCTAAATGTGGATGTTTTATTTTTAAAAGAAATTTGAAGTATTTTCACTTTAGAGTAAATTATTTTTCTAGATGAAGAGAAACTACATGTGGAA…
	Balaenoptera_portisi ??????????????????????????????????????????????????????????????????????????????????????????????????????????????????????????????????????????????????????????????????????????????????????????????????????????????????????????????????????????????????????????????????????????????????????????????????????????????????????????????????????????????????????????????????????????????????????????…
	Balaenoptera_ryani ????????????????????????????????????????????????????????????????????????????????????????????????????????????????????????????????????????????????????????????????????????????????????????????????????????????????????????????????????????????????????????????????????????????????????????????????????????????????????????????????????????????????????????????????????????????????????????????…
	Balaenoptera_siberi ???????????????????????????????????????????????????????????????????????????????????????????????????????????????????????????????????????????????????????????????????????????????????????????????????????????????????????????????????????????????????????????????????????????????????????????????????????????????????????????????????????????????????????????????????????????????????????????…
	Balaenula_astensis ????????????????????????????????????????????????????????????????????????????????????????????????????????????????????????????????????????????????????????????????????????????????????????????????????????????????????????????????????????????????????????????????????????????????????????????????????????????????????????????????????????????????????????????????????????????????????????????…
	Balaenula_sp. ?????????????????????????????????????????????????????????????????????????????????????????????????????????????????????????????????????????????????????????????????????????????????????????????????????????????????????????????????????????????????????????????????????????????????????????????????????????????????????????????????????????????????????????????????????????????????????????????????…
Brandtocetus_chongulek ????????????????????????????????????????????????????????????????????????????????????????????????????????????????????????????????????????????????????????????????????????????????????????????????????????????????????????????????????????????????????????????????????????????????????????????????????????????????????????????????????????????????????????????????????????????????????????…
	Caperea_marginata ?????????????????????????????????????????????????????????????????????????????????????????????????????????????????????????????????????????????????????????????????????????????????????????????????????????????????????????????????????????????????????????????????????????????????????????????????????????????????????????????????????????????????????????????????????????????????????????????…
	Cephalotropis_coronatus ???????????????????????????????????????????????????????????????????????????????????????????????????????????????????????????????????????????????????????????????????????????????????????????????????????????????????????????????????????????????????????????????????????????????????????????????????????????????????????????????????????????????????????????????????????????????????????…
	Cetotherium_megalophysum ??????????????????????????????????????????????????????????????????????????????????????????????????????????????????????????????????????????????????????????????????????????????????????????????????????????????????????????????????????????????????????????????????????????????????????????????????????????????????????????????????????????????????????????????????????????????????????…
	Cetotherium_rathkii ???????????????????????????????????????????????????????????????????????????????????????????????????????????????????????????????????????????????????????????????????????????????????????????????????????????????????????????????????????????????????????????????????????????????????????????????????????????????????????????????????????????????????????????????????????????????????????????…
	Cetotherium_riabinini ?????????????????????????????????????????????????????????????????????????????????????????????????????????????????????????????????????????????????????????????????????????????????????????????????????????????????????????????????????????????????????????????????????????????????????????????????????????????????????????????????????????????????????????????????????????????????????????…
	Chonecetus_sookensis ??????????????????????????????????????????????????????????????????????????????????????????????????????????????????????????????????????????????????????????????????????????????????????????????????????????????????????????????????????????????????????????????????????????????????????????????????????????????????????????????????????????????????????????????????????????????????????????…
	Ciuciulea_davidi ??????????????????????????????????????????????????????????????????????????????????????????????????????????????????????????????????????????????????????????????????????????????????????????????????????????????????????????????????????????????????????????????????????????????????????????????????????????????????????????????????????????????????????????????????????????????????????????????…
	Coronodon_havensteini ?????????????????????????????????????????????????????????????????????????????????????????????????????????????????????????????????????????????????????????????????????????????????????????????????????????????????????????????????????????????????????????????????????????????????????????????????????????????????????????????????????????????????????????????????????????????????????????…
	Diorocetus_chichibuensis ??????????????????????????????????????????????????????????????????????????????????????????????????????????????????????????????????????????????????????????????????????????????????????????????????????????????????????????????????????????????????????????????????????????????????????????????????????????????????????????????????????????????????????????????????????????????????????…
	Diorocetus_hiatus ?????????????????????????????????????????????????????????????????????????????????????????????????????????????????????????????????????????????????????????????????????????????????????????????????????????????????????????????????????????????????????????????????????????????????????????????????????????????????????????????????????????????????????????????????????????????????????????????…
	Diorocetus_shobarensis ????????????????????????????????????????????????????????????????????????????????????????????????????????????????????????????????????????????????????????????????????????????????????????????????????????????????????????????????????????????????????????????????????????????????????????????????????????????????????????????????????????????????????????????????????????????????????????…
	Diunatans_luctoretemergo ??????????????????????????????????????????????????????????????????????????????????????????????????????????????????????????????????????????????????????????????????????????????????????????????????????????????????????????????????????????????????????????????????????????????????????????????????????????????????????????????????????????????????????????????????????????????????????…
	Eomysticetus_whitmorei ????????????????????????????????????????????????????????????????????????????????????????????????????????????????????????????????????????????????????????????????????????????????????????????????????????????????????????????????????????????????????????????????????????????????????????????????????????????????????????????????????????????????????????????????????????????????????????…
	Eschrichtioides_gastaldii ?????????????????????????????????????????????????????????????????????????????????????????????????????????????????????????????????????????????????????????????????????????????????????????????????????????????????????????????????????????????????????????????????????????????????????????????????????????????????????????????????????????????????????????????????????????????????????…
	Eschrichtius_robustus ?????????????????????????????????????????????????????????????????????????????????????????????????????????????????????????????????????????????????????????????????????????????????????????????????????????????????????????????????????????????????????????????????????????????????????????????????????????????????????????????????????????????????????????????????????????????????????????…
	Eubalaena_ianitrix ????????????????????????????????????????????????????????????????????????????????????????????????????????????????????????????????????????????????????????????????????????????????????????????????????????????????????????????????????????????????????????????????????????????????????????????????????????????????????????????????????????????????????????????????????????????????????????????…
	Eubalaena_shinshuensis ????????????????????????????????????????????????????????????????????????????????????????????????????????????????????????????????????????????????????????????????????????????????????????????????????????????????????????????????????????????????????????????????????????????????????????????????????????????????????????????????????????????????????????????????????????????????????????…
	Eubalaena_spp. ????????????????????????????????????????????????????????????????????????????????????????????????????????????????????????????????????????????????????????????????????????????????????????????????????????????????????????????????????????????????????????????????????????????????????????????????????????????????????????????????????????????????????????????????????????????????????????????????…
	Fragilicetus_velponi ??????????????????????????????????????????????????????????????????????????????????????????????????????????????????????????????????????????????????????????????????????????????????????????????????????????????????????????????????????????????????????????????????????????????????????????????????????????????????????????????????????????????????????????????????????????????????????????…
	Fucaia_buelli ?????????????????????????????????????????????????????????????????????????????????????????????????????????????????????????????????????????????????????????????????????????????????????????????????????????????????????????????????????????????????????????????????????????????????????????????????????????????????????????????????????????????????????????????????????????????????????????????????…
	Fucaia_goedertorum ????????????????????????????????????????????????????????????????????????????????????????????????????????????????????????????????????????????????????????????????????????????????????????????????????????????????????????????????????????????????????????????????????????????????????????????????????????????????????????????????????????????????????????????????????????????????????????????…
	Gricetoides_aurorae ???????????????????????????????????????????????????????????????????????????????????????????????????????????????????????????????????????????????????????????????????????????????????????????????????????????????????????????????????????????????????????????????????????????????????????????????????????????????????????????????????????????????????????????????????????????????????????????…
	Herentalia_nigra ??????????????????????????????????????????????????????????????????????????????????????????????????????????????????????????????????????????????????????????????????????????????????????????????????????????????????????????????????????????????????????????????????????????????????????????????????????????????????????????????????????????????????????????????????????????????????????????????…
	Herpetocetus_bramblei ?????????????????????????????????????????????????????????????????????????????????????????????????????????????????????????????????????????????????????????????????????????????????????????????????????????????????????????????????????????????????????????????????????????????????????????????????????????????????????????????????????????????????????????????????????????????????????????…
	Herpetocetus_morrowi ??????????????????????????????????????????????????????????????????????????????????????????????????????????????????????????????????????????????????????????????????????????????????????????????????????????????????????????????????????????????????????????????????????????????????????????????????????????????????????????????????????????????????????????????????????????????????????????…
	Herpetocetus_sp. ??????????????????????????????????????????????????????????????????????????????????????????????????????????????????????????????????????????????????????????????????????????????????????????????????????????????????????????????????????????????????????????????????????????????????????????????????????????????????????????????????????????????????????????????????????????????????????????????…
	Herpetocetus_transatlanticus ??????????????????????????????????????????????????????????????????????????????????????????????????????????????????????????????????????????????????????????????????????????????????????????????????????????????????????????????????????????????????????????????????????????????????????????????????????????????????????????????????????????????????????????????????????????????????…
	Horopeta_umarere ??????????????????????????????????????????????????????????????????????????????????????????????????????????????????????????????????????????????????????????????????????????????????????????????????????????????????????????????????????????????????????????????????????????????????????????????????????????????????????????????????????????????????????????????????????????????????????????????…
	Incakujira_anillodefuego ??????????????????????????????????????????????????????????????????????????????????????????????????????????????????????????????????????????????????????????????????????????????????????????????????????????????????????????????????????????????????????????????????????????????????????????????????????????????????????????????????????????????????????????????????????????????????????…
	Isanacetus_laticephalus ???????????????????????????????????????????????????????????????????????????????????????????????????????????????????????????????????????????????????????????????????????????????????????????????????????????????????????????????????????????????????????????????????????????????????????????????????????????????????????????????????????????????????????????????????????????????????????…
	Janjucetus_hunderi ????????????????????????????????????????????????????????????????????????????????????????????????????????????????????????????????????????????????????????????????????????????????????????????????????????????????????????????????????????????????????????????????????????????????????????????????????????????????????????????????????????????????????????????????????????????????????????????…
	Joumocetus_shimizui ???????????????????????????????????????????????????????????????????????????????????????????????????????????????????????????????????????????????????????????????????????????????????????????????????????????????????????????????????????????????????????????????????????????????????????????????????????????????????????????????????????????????????????????????????????????????????????????…
	Kurdalagonus_mchedlidzei ??????????????????????????????????????????????????????????????????????????????????????????????????????????????????????????????????????????????????????????????????????????????????????????????????????????????????????????????????????????????????????????????????????????????????????????????????????????????????????????????????????????????????????????????????????????????????????…
	Llanocetus_denticrenatus ??????????????????????????????????????????????????????????????????????????????????????????????????????????????????????????????????????????????????????????????????????????????????????????????????????????????????????????????????????????????????????????????????????????????????????????????????????????????????????????????????????????????????????????????????????????????????????…
	Mammalodon_colliveri ??????????????????????????????????????????????????????????????????????????????????????????????????????????????????????????????????????????????????????????????????????????????????????????????????????????????????????????????????????????????????????????????????????????????????????????????????????????????????????????????????????????????????????????????????????????????????????????…
	Mammalodon_hakataramea ????????????????????????????????????????????????????????????????????????????????????????????????????????????????????????????????????????????????????????????????????????????????????????????????????????????????????????????????????????????????????????????????????????????????????????????????????????????????????????????????????????????????????????????????????????????????????????…
	Matapanui_waihao ??????????????????????????????????????????????????????????????????????????????????????????????????????????????????????????????????????????????????????????????????????????????????????????????????????????????????????????????????????????????????????????????????????????????????????????????????????????????????????????????????????????????????????????????????????????????????????????????…
	Mauicetus_parki ???????????????????????????????????????????????????????????????????????????????????????????????????????????????????????????????????????????????????????????????????????????????????????????????????????????????????????????????????????????????????????????????????????????????????????????????????????????????????????????????????????????????????????????????????????????????????????????????…
	Megaptera_hubachi ?????????????????????????????????????????????????????????????????????????????????????????????????????????????????????????????????????????????????????????????????????????????????????????????????????????????????????????????????????????????????????????????????????????????????????????????????????????????????????????????????????????????????????????????????????????????????????????????…
	Megaptera_miocaena ????????????????????????????????????????????????????????????????????????????????????????????????????????????????????????????????????????????????????????????????????????????????????????????????????????????????????????????????????????????????????????????????????????????????????????????????????????????????????????????????????????????????????????????????????????????????????????????…
	Megaptera_novaeangliae AAAATAGAGAATCTCC-AGC-ATAAAACCTCTAAGTAAAGTTGTAATGCC-AGCAAAAGTACAGCCCAGGCCCACTAAATACTATTACACTAAAGCAATTAGACTTAACT-----AAGTCCAAAATAGATGATACATTAGAATAATTATGTGAAACAGTAGAAAATCCTCAAATAAAG-AACAAATTGTGGTCTTTGTTAGAAAAAGAAATTATTTCTATACTTGTTCTGATTAGTTATTTGGTATGAACTATTGTTTATTATTCATTATAAAAATAAAGAGATCTAAATGTGGATGTTTTATTTTTAAAAGAAATTTGAAGTATTTTCATTTTAGAGTAAATTATTTTTCTAGATGAAGAGAAACTACATGTGGA…
	Metopocetus_durinasus ?????????????????????????????????????????????????????????????????????????????????????????????????????????????????????????????????????????????????????????????????????????????????????????????????????????????????????????????????????????????????????????????????????????????????????????????????????????????????????????????????????????????????????????????????????????????????????????…
	Metopocetus_hunteri ???????????????????????????????????????????????????????????????????????????????????????????????????????????????????????????????????????????????????????????????????????????????????????????????????????????????????????????????????????????????????????????????????????????????????????????????????????????????????????????????????????????????????????????????????????????????????????????…
	Metopocetus_vandelli ??????????????????????????????????????????????????????????????????????????????????????????????????????????????????????????????????????????????????????????????????????????????????????????????????????????????????????????????????????????????????????????????????????????????????????????????????????????????????????????????????????????????????????????????????????????????????????????…
	Micromysticetus_rothauseni ????????????????????????????????????????????????????????????????????????????????????????????????????????????????????????????????????????????????????????????????????????????????????????????????????????????????????????????????????????????????????????????????????????????????????????????????????????????????????????????????????????????????????????????????????????????????????…
	Miocaperea_pulchra ????????????????????????????????????????????????????????????????????????????????????????????????????????????????????????????????????????????????????????????????????????????????????????????????????????????????????????????????????????????????????????????????????????????????????????????????????????????????????????????????????????????????????????????????????????????????????????????…
	Morawanocetus_yabukii ?????????????????????????????????????????????????????????????????????????????????????????????????????????????????????????????????????????????????????????????????????????????????????????????????????????????????????????????????????????????????????????????????????????????????????????????????????????????????????????????????????????????????????????????????????????????????????????…
	Morenocetus_parvus ????????????????????????????????????????????????????????????????????????????????????????????????????????????????????????????????????????????????????????????????????????????????????????????????????????????????????????????????????????????????????????????????????????????????????????????????????????????????????????????????????????????????????????????????????????????????????????????…
	Mystacodon_selenensis ?????????????????????????????????????????????????????????????????????????????????????????????????????????????????????????????????????????????????????????????????????????????????????????????????????????????????????????????????????????????????????????????????????????????????????????????????????????????????????????????????????????????????????????????????????????????????????????…
	Nannocetus_eremus ?????????????????????????????????????????????????????????????????????????????????????????????????????????????????????????????????????????????????????????????????????????????????????????????????????????????????????????????????????????????????????????????????????????????????????????????????????????????????????????????????????????????????????????????????????????????????????????????…
	NMNS_PV19540 ??????????????????????????????????????????????????????????????????????????????????????????????????????????????????????????????????????????????????????????????????????????????????????????????????????????????????????????????????????????????????????????????????????????????????????????????????????????????????????????????????????????????????????????????????????????????????????????????????…
	NMNZ_MM001630 ?????????????????????????????????????????????????????????????????????????????????????????????????????????????????????????????????????????????????????????????????????????????????????????????????????????????????????????????????????????????????????????????????????????????????????????????????????????????????????????????????????????????????????????????????????????????????????????????????…
	OCPC_1178 ?????????????????????????????????????????????????????????????????????????????????????????????????????????????????????????????????????????????????????????????????????????????????????????????????????????????????????????????????????????????????????????????????????????????????????????????????????????????????????????????????????????????????????????????????????????????????????????????????????…
	OU_22224 ??????????????????????????????????????????????????????????????????????????????????????????????????????????????????????????????????????????????????????????????????????????????????????????????????????????????????????????????????????????????????????????????????????????????????????????????????????????????????????????????????????????????????????????????????????????????????????????????????????…
	OU_22705 ??????????????????????????????????????????????????????????????????????????????????????????????????????????????????????????????????????????????????????????????????????????????????????????????????????????????????????????????????????????????????????????????????????????????????????????????????????????????????????????????????????????????????????????????????????????????????????????????????????…
	OU_GS10897 ????????????????????????????????????????????????????????????????????????????????????????????????????????????????????????????????????????????????????????????????????????????????????????????????????????????????????????????????????????????????????????????????????????????????????????????????????????????????????????????????????????????????????????????????????????????????????????????????????…
	Parabalaenoptera_baulinensis ??????????????????????????????????????????????????????????????????????????????????????????????????????????????????????????????????????????????????????????????????????????????????????????????????????????????????????????????????????????????????????????????????????????????????????????????????????????????????????????????????????????????????????????????????????????????????…
	Parietobalaena_campiniana ?????????????????????????????????????????????????????????????????????????????????????????????????????????????????????????????????????????????????????????????????????????????????????????????????????????????????????????????????????????????????????????????????????????????????????????????????????????????????????????????????????????????????????????????????????????????????????…
	Parietobalaena_palmeri ????????????????????????????????????????????????????????????????????????????????????????????????????????????????????????????????????????????????????????????????????????????????????????????????????????????????????????????????????????????????????????????????????????????????????????????????????????????????????????????????????????????????????????????????????????????????????????…
	Parietobalaena_sp. ????????????????????????????????????????????????????????????????????????????????????????????????????????????????????????????????????????????????????????????????????????????????????????????????????????????????????????????????????????????????????????????????????????????????????????????????????????????????????????????????????????????????????????????????????????????????????????????…
	Parietobalaena_yamaokai ???????????????????????????????????????????????????????????????????????????????????????????????????????????????????????????????????????????????????????????????????????????????????????????????????????????????????????????????????????????????????????????????????????????????????????????????????????????????????????????????????????????????????????????????????????????????????????…
	Pelocetus_calvertensis ????????????????????????????????????????????????????????????????????????????????????????????????????????????????????????????????????????????????????????????????????????????????????????????????????????????????????????????????????????????????????????????????????????????????????????????????????????????????????????????????????????????????????????????????????????????????????????…
	Peripolocetus_vexillifer ??????????????????????????????????????????????????????????????????????????????????????????????????????????????????????????????????????????????????????????????????????????????????????????????????????????????????????????????????????????????????????????????????????????????????????????????????????????????????????????????????????????????????????????????????????????????????????…
	Pinocetus_polonicus ???????????????????????????????????????????????????????????????????????????????????????????????????????????????????????????????????????????????????????????????????????????????????????????????????????????????????????????????????????????????????????????????????????????????????????????????????????????????????????????????????????????????????????????????????????????????????????????…
	Piscobalaena_nana ?????????????????????????????????????????????????????????????????????????????????????????????????????????????????????????????????????????????????????????????????????????????????????????????????????????????????????????????????????????????????????????????????????????????????????????????????????????????????????????????????????????????????????????????????????????????????????????????…
	Plesiobalaenoptera_quarantellii ???????????????????????????????????????????????????????????????????????????????????????????????????????????????????????????????????????????????????????????????????????????????????????????????????????????????????????????????????????????????????????????????????????????????????????????????????????????????????????????????????????????????????????????????????????????????…
	Thinocetus_arthritus ??????????????????????????????????????????????????????????????????????????????????????????????????????????????????????????????????????????????????????????????????????????????????????????????????????????????????????????????????????????????????????????????????????????????????????????????????????????????????????????????????????????????????????????????????????????????????????????…
	Tiphyocetus_temblorensis ??????????????????????????????????????????????????????????????????????????????????????????????????????????????????????????????????????????????????????????????????????????????????????????????????????????????????????????????????????????????????????????????????????????????????????????????????????????????????????????????????????????????????????????????????????????????????????…
	Titanocetus_sammarinensis ?????????????????????????????????????????????????????????????????????????????????????????????????????????????????????????????????????????????????????????????????????????????????????????????????????????????????????????????????????????????????????????????????????????????????????????????????????????????????????????????????????????????????????????????????????????????????????…
	Tiucetus_rosae ????????????????????????????????????????????????????????????????????????????????????????????????????????????????????????????????????????????????????????????????????????????????????????????????????????????????????????????????????????????????????????????????????????????????????????????????????????????????????????????????????????????????????????????????????????????????????????????????…
	Tohoraata_raekohao ????????????????????????????????????????????????????????????????????????????????????????????????????????????????????????????????????????????????????????????????????????????????????????????????????????????????????????????????????????????????????????????????????????????????????????????????????????????????????????????????????????????????????????????????????????????????????????????…
	Tokarahia_kauaeroa ????????????????????????????????????????????????????????????????????????????????????????????????????????????????????????????????????????????????????????????????????????????????????????????????????????????????????????????????????????????????????????????????????????????????????????????????????????????????????????????????????????????????????????????????????????????????????????????…
	Tranatocetus_argillarius ??????????????????????????????????????????????????????????????????????????????????????????????????????????????????????????????????????????????????????????????????????????????????????????????????????????????????????????????????????????????????????????????????????????????????????????????????????????????????????????????????????????????????????????????????????????????????????…
	Tranatocetus_maregermanicum ???????????????????????????????????????????????????????????????????????????????????????????????????????????????????????????????????????????????????????????????????????????????????????????????????????????????????????????????????????????????????????????????????????????????????????????????????????????????????????????????????????????????????????????????????????????????????…
	Uranocetus_gramensis ??????????????????????????????????????????????????????????????????????????????????????????????????????????????????????????????????????????????????????????????????????????????????????????????????????????????????????????????????????????????????????????????????????????????????????????????????????????????????????????????????????????????????????????????????????????????????????????…
	Waharoa_ruwhenua ??????????????????????????????????????????????????????????????????????????????????????????????????????????????????????????????????????????????????????????????????????????????????????????????????????????????????????????????????????????????????????????????????????????????????????????????????????????????????????????????????????????????????????????????????????????????????????????????…
	Whakakai_waipata ??????????????????????????????????????????????????????????????????????????????????????????????????????????????????????????????????????????????????????????????????????????????????????????????????????????????????????????????????????????????????????????????????????????????????????????????????????????????????????????????????????????????????????????????????????????????????????????????…
	Yamatocetus_canaliculatus ?????????????????????????????????????????????????????????????????????????????????????????????????????????????????????????????????????????????????????????????????????????????????????????????????????????????????????????????????????????????????????????????????????????????????????????????????????????????????????????????????????????????????????????????????????????????????????…
	ZMT_67 ????????????????????????????????????????????????????????????????????????????????????????????????????????????????????????????????????????????????????????????????????????????????????????????????????????????????????????????????????????????????????????????????????????????????????????????????????????????????????????????????????????????????????????????????????????????????????????????????????????…
	Zygorhiza_kochii ??????????????????????????????????????????????????????????????????????????????????????????????????????????????????????????????????????????????????????????????????????????????????????????????????????????????????????????????????????????????????????????????????????????????????????????????????????????????????????????????????????????????????????????????????????????????????????????????…
	Albertocetus_meffordorum ??????????????????????????????????????????????????????????????????????????????????????????????????????????????????????????????????????????????????????????????????????????????????????????????????????????????????????????????????????????????????????????????????????????????????????????????????????????????????????????????????????????????????????????????????????????????????????…
	Archaeodelphis_patrius ????????????????????????????????????????????????????????????????????????????????????????????????????????????????????????????????????????????????????????????????????????????????????????????????????????????????????????????????????????????????????????????????????????????????????????????????????????????????????????????????????????????????????????????????????????????????????????…
	Olympicetus_avitus ????????????????????????????????????????????????????????????????????????????????????????????????????????????????????????????????????????????????????????????????????????????????????????????????????????????????????????????????????????????????????????????????????????????????????????????????????????????????????????????????????????????????????????????????????????????????????????????…
	Waipatia_maerewhenua ??????????????????????????????????????????????????????????????????????????????????????????????????????????????????????????????????????????????????????????????????????????????????????????????????????????????????????????????????????????????????????????????????????????????????????????????????????????????????????????????????????????????????????????????????????????????????????????…
	Physeter_macrocephalus GTCCGAGAGC---GAGAGCGGGGGCCCAGCGCCTCCTTCCCGAGGGAGCGCAGCTTCCC------CGGCACCGGCACCGGCACCGCGTGCGAGCGGAAGCCGCCCTCGCCGCACCTGAATGCTGCCAACGAGTTTCTCTACTCGCAGAGCTTCTCCTTGTCCCGGGAAGCCTCCTTGCAGTATCATTCAGGAATGGGGACTGTCGAGAACTGGACTG???????????????????????????????????????????????????????????????????????????????????????????????????????????????????????????????????????????????????????????????…
	Aetiocetus_cotylalveus ????????????????????????????????????????????????????????????????????????????????????????????????????????????????????????????????????????????????????????????????????????????????????????????????????????????????????????????????????????????????????????????????????????????????????????????????????????????????????????????????????????????????????????????????????????????????????????…
	Aetiocetus_polydentatus ???????????????????????????????????????????????????????????????????????????????????????????????????????????????????????????????????????????????????????????????????????????????????????????????????????????????????????????????????????????????????????????????????????????????????????????????????????????????????????????????????????????????????????????????????????????????????????…
	Aetiocetus_weltoni ????????????????????????????????????????????????????????????????????????????????????????????????????????????????????????????????????????????????????????????????????????????????????????????????????????????????????????????????????????????????????????????????????????????????????????????????????????????????????????????????????????????????????????????????????????????????????????????…
	Aglaocetus_moreni ?????????????????????????????????????????????????????????????????????????????????????????????????????????????????????????????????????????????????????????????????????????????????????????????????????????????????????????????????????????????????????????????????????????????????????????????????????????????????????????????????????????????????????????????????????????????????????????????…
	Aglaocetus_patulus ????????????????????????????????????????????????????????????????????????????????????????????????????????????????????????????????????????????????????????????????????????????????????????????????????????????????????????????????????????????????????????????????????????????????????????????????????????????????????????????????????????????????????????????????????????????????????????????…
	Archaebalaenoptera_castriarquati ??????????????????????????????????????????????????????????????????????????????????????????????????????????????????????????????????????????????????????????????????????????????????????????????????????????????????????????????????????????????????????????????????????????????????????????????????????????????????????????????????????????????????????????????????????????????…
	Aulocetus_latus ???????????????????????????????????????????????????????????????????????????????????????????????????????????????????????????????????????????????????????????????????????????????????????????????????????????????????????????????????????????????????????????????????????????????????????????????????????????????????????????????????????????????????????????????????????????????????????????????…
	Balaena_montalionis ???????????????????????????????????????????????????????????????????????????????????????????????????????????????????????????????????????????????????????????????????????????????????????????????????????????????????????????????????????????????????????????????????????????????????????????????????????????????????????????????????????????????????????????????????????????????????????????…
	Balaena_mysticetus ????????????????????????????????????????????????????????????????????????????????????????????????????????????????????????????????????????????????????????????????????????????????????????????????????????????????????????????????????????????????????????????????????????????????????????????????????????????????????????????????????????????????????????????????????????????????????????????…
	Balaena_ricei ?????????????????????????????????????????????????????????????????????????????????????????????????????????????????????????????????????????????????????????????????????????????????????????????????????????????????????????????????????????????????????????????????????????????????????????????????????????????????????????????????????????????????????????????????????????????????????????????????…
	Balaenella_brachyrhynus ???????????????????????????????????????????????????????????????????????????????????????????????????????????????????????????????????????????????????????????????????????????????????????????????????????????????????????????????????????????????????????????????????????????????????????????????????????????????????????????????????????????????????????????????????????????????????????…
	Balaenoptera_acutorostrata GTCCGAGAGC---GAGAGCGGGGGCCAAGCGCCTCCTTCCCGAGGGAGCGCGGCCTCCC------CGGCACAGGCACCGGCACCGCGTGCGAGCGGAAGCCGCCCTCGCCGCACCTGAATGCTGCCAACGAGTTTCTCTACTCGCAGAGCTTCTCCTTGTCCCGGGAAGCCTCCTTACAGTATCATTCAGGAATGGGGACTGTCGAGAACTGGACTG???????????????????????????????????????????????????????????????????????????????????????????????????????????????????????????????????????????????????????????…
Balaenoptera_bertae ???????????????????????????????????????????????????????????????????????????????????????????????????????????????????????????????????????????????????????????????????????????????????????????????????????????????????????????????????????????????????????????????????????????????????????????????????????????????????????????????????????????????????????????????????????????????????????????…
	Balaenoptera_bonaerensis GTCCGAGAGC---GAGAGCGGGGGCCCAGCGCCTCCTTCCCGAGGGAGCGCGGCCTCCC------CGGCACGGGCACCGGCACTGCGTGCGAGCGGAAGCCGCCCTCGCCGCACCTGAATGCTGCCAACGAGTTTCTCTACTCGCAGAGCTTCTCCTTGTCCCGGGAAGCCTCCTTACAGTATCATTCAGGAATGGGGACTGTCGAGAACTGGACTG??????????TGATTTGTGCTTTGAAGAATCCTGGAAAATACAAAGTAAGATTACCTAAGCTTCTAGTGACAAGATATTTCTCTTGAATAGTATAATATTAGGAACTTTCAAAGACTGAAATTAAGATACTGTTGTTTTAGTATTGGGACTAAACTT…
	Balaenoptera_borealis -------------------------------------------------------------------------------------------------------------------------------------------------------------------------------------------------------------------------????????????????????????????????????????????????????????????????????????????????????????????????????????????????????????????????????????????????????????????????…
	Balaenoptera_musculus -------------------------------------------------------------------------------------------------------------------------------------------------------------------------------------------------------------------------?????????????????????????????????????????????GTAAGATTACCTAAGCTTCTAGTGACAAGCTATTTCTCTTGAATAGTATAATATTAGGAACTTTCAAAGATTGAAATTAAGATACTGTTGTTTTAGTATTGGGACTAAACTTTTC…
	Balaenoptera_omurai ???????????????????????????????????????????????????????????????????????????????????????????????????????????????????????????????????????????????????????????????????????????????????????????????????????????????????????????????????????????????????????????????????????????????????????????????????????????????????????????????????????????????????????????????????????????????????????????…
	Balaenoptera_physalus -------------------------------------------------------------------------------------------------------------------------------------------------------------------------------------------------------------------------?????????????????????????????????????????????GTAAGATTACCTAAGCTTCTAGTGACAAGATATTTCTCTTGAATAGTATAATATTAGGAACTTTCAAAGATTGAAATTAAGATACTGTTGTTTTAGTATTGGGACTAAACTTTTC…
	Balaenoptera_portisi ??????????????????????????????????????????????????????????????????????????????????????????????????????????????????????????????????????????????????????????????????????????????????????????????????????????????????????????????????????????????????????????????????????????????????????????????????????????????????????????????????????????????????????????????????????????????????????????…
	Balaenoptera_ryani ????????????????????????????????????????????????????????????????????????????????????????????????????????????????????????????????????????????????????????????????????????????????????????????????????????????????????????????????????????????????????????????????????????????????????????????????????????????????????????????????????????????????????????????????????????????????????????????…
	Balaenoptera_siberi ???????????????????????????????????????????????????????????????????????????????????????????????????????????????????????????????????????????????????????????????????????????????????????????????????????????????????????????????????????????????????????????????????????????????????????????????????????????????????????????????????????????????????????????????????????????????????????????…
	Balaenula_astensis ????????????????????????????????????????????????????????????????????????????????????????????????????????????????????????????????????????????????????????????????????????????????????????????????????????????????????????????????????????????????????????????????????????????????????????????????????????????????????????????????????????????????????????????????????????????????????????????…
	Balaenula_sp. ?????????????????????????????????????????????????????????????????????????????????????????????????????????????????????????????????????????????????????????????????????????????????????????????????????????????????????????????????????????????????????????????????????????????????????????????????????????????????????????????????????????????????????????????????????????????????????????????????…
Brandtocetus_chongulek ????????????????????????????????????????????????????????????????????????????????????????????????????????????????????????????????????????????????????????????????????????????????????????????????????????????????????????????????????????????????????????????????????????????????????????????????????????????????????????????????????????????????????????????????????????????????????????…
	Caperea_marginata ?????????????????????????????????????????????????????????????????????????????????????????????????????????????????????????????????????????????????????????????????????????????????????????????????????????????????????????????????????????????????????????????????????????????????????????????????????????????????????????????????????????????????????????????????????????????????????????????…
	Cephalotropis_coronatus ???????????????????????????????????????????????????????????????????????????????????????????????????????????????????????????????????????????????????????????????????????????????????????????????????????????????????????????????????????????????????????????????????????????????????????????????????????????????????????????????????????????????????????????????????????????????????????…
	Cetotherium_megalophysum ??????????????????????????????????????????????????????????????????????????????????????????????????????????????????????????????????????????????????????????????????????????????????????????????????????????????????????????????????????????????????????????????????????????????????????????????????????????????????????????????????????????????????????????????????????????????????????…
	Cetotherium_rathkii ???????????????????????????????????????????????????????????????????????????????????????????????????????????????????????????????????????????????????????????????????????????????????????????????????????????????????????????????????????????????????????????????????????????????????????????????????????????????????????????????????????????????????????????????????????????????????????????…
	Cetotherium_riabinini ?????????????????????????????????????????????????????????????????????????????????????????????????????????????????????????????????????????????????????????????????????????????????????????????????????????????????????????????????????????????????????????????????????????????????????????????????????????????????????????????????????????????????????????????????????????????????????????…
	Chonecetus_sookensis ??????????????????????????????????????????????????????????????????????????????????????????????????????????????????????????????????????????????????????????????????????????????????????????????????????????????????????????????????????????????????????????????????????????????????????????????????????????????????????????????????????????????????????????????????????????????????????????…
	Ciuciulea_davidi ??????????????????????????????????????????????????????????????????????????????????????????????????????????????????????????????????????????????????????????????????????????????????????????????????????????????????????????????????????????????????????????????????????????????????????????????????????????????????????????????????????????????????????????????????????????????????????????????…
	Coronodon_havensteini ?????????????????????????????????????????????????????????????????????????????????????????????????????????????????????????????????????????????????????????????????????????????????????????????????????????????????????????????????????????????????????????????????????????????????????????????????????????????????????????????????????????????????????????????????????????????????????????…
	Diorocetus_chichibuensis ??????????????????????????????????????????????????????????????????????????????????????????????????????????????????????????????????????????????????????????????????????????????????????????????????????????????????????????????????????????????????????????????????????????????????????????????????????????????????????????????????????????????????????????????????????????????????????…
	Diorocetus_hiatus ?????????????????????????????????????????????????????????????????????????????????????????????????????????????????????????????????????????????????????????????????????????????????????????????????????????????????????????????????????????????????????????????????????????????????????????????????????????????????????????????????????????????????????????????????????????????????????????????…
	Diorocetus_shobarensis ????????????????????????????????????????????????????????????????????????????????????????????????????????????????????????????????????????????????????????????????????????????????????????????????????????????????????????????????????????????????????????????????????????????????????????????????????????????????????????????????????????????????????????????????????????????????????????…
	Diunatans_luctoretemergo ??????????????????????????????????????????????????????????????????????????????????????????????????????????????????????????????????????????????????????????????????????????????????????????????????????????????????????????????????????????????????????????????????????????????????????????????????????????????????????????????????????????????????????????????????????????????????????…
	Eomysticetus_whitmorei ????????????????????????????????????????????????????????????????????????????????????????????????????????????????????????????????????????????????????????????????????????????????????????????????????????????????????????????????????????????????????????????????????????????????????????????????????????????????????????????????????????????????????????????????????????????????????????…
	Eschrichtioides_gastaldii ?????????????????????????????????????????????????????????????????????????????????????????????????????????????????????????????????????????????????????????????????????????????????????????????????????????????????????????????????????????????????????????????????????????????????????????????????????????????????????????????????????????????????????????????????????????????????????…
	Eschrichtius_robustus ?????????????????????????????????????????????????????????????????????????????????????????????????????????????????????????????????????????????????????????????????????????????????????????????????????????????????????????CATGGAGCTCTGATTTGTGCTTTGAAGAATCCTGGAAAATACAAAGTAAGATTACCTAAGCTTCTAGTGACAAGCTATTTCTCTTGAATAGTATAATATTAGGAACTTTCAAAGATTGAAATTAAGATACTGTTGTTTTAGTATYGGGACTAAACTTTTC…
	Eubalaena_ianitrix ????????????????????????????????????????????????????????????????????????????????????????????????????????????????????????????????????????????????????????????????????????????????????????????????????????????????????????????????????????????????????????????????????????????????????????????????????????????????????????????????????????????????????????????????????????????????????????????…
	Eubalaena_shinshuensis ????????????????????????????????????????????????????????????????????????????????????????????????????????????????????????????????????????????????????????????????????????????????????????????????????????????????????????????????????????????????????????????????????????????????????????????????????????????????????????????????????????????????????????????????????????????????????????…
	Eubalaena_spp. GTCCGAGAGC---GAGAGCGGGGGCCCAGCGCCTCCTTCCCGAGGGAACGTGGCCTCCC------CGGCACGGGCACCGGCACCGCGTGCGAGCGGAAGCCGCCCTCGCCGCACCTGAATGCTGCCAACGAGTTTCTCTACTCGCAGAGCTTCTCCTTGTCCCGGGAAGCCTCCTTA----------------------------------------???????????????????????????????????????????????????????????????????????????????????????????????????????????????????????????????????????????????????????????????????????…
	Fragilicetus_velponi ??????????????????????????????????????????????????????????????????????????????????????????????????????????????????????????????????????????????????????????????????????????????????????????????????????????????????????????????????????????????????????????????????????????????????????????????????????????????????????????????????????????????????????????????????????????????????????????…
	Fucaia_buelli ?????????????????????????????????????????????????????????????????????????????????????????????????????????????????????????????????????????????????????????????????????????????????????????????????????????????????????????????????????????????????????????????????????????????????????????????????????????????????????????????????????????????????????????????????????????????????????????????????…
	Fucaia_goedertorum ????????????????????????????????????????????????????????????????????????????????????????????????????????????????????????????????????????????????????????????????????????????????????????????????????????????????????????????????????????????????????????????????????????????????????????????????????????????????????????????????????????????????????????????????????????????????????????????…
	Gricetoides_aurorae ???????????????????????????????????????????????????????????????????????????????????????????????????????????????????????????????????????????????????????????????????????????????????????????????????????????????????????????????????????????????????????????????????????????????????????????????????????????????????????????????????????????????????????????????????????????????????????????…
	Herentalia_nigra ??????????????????????????????????????????????????????????????????????????????????????????????????????????????????????????????????????????????????????????????????????????????????????????????????????????????????????????????????????????????????????????????????????????????????????????????????????????????????????????????????????????????????????????????????????????????????????????????…
	Herpetocetus_bramblei ?????????????????????????????????????????????????????????????????????????????????????????????????????????????????????????????????????????????????????????????????????????????????????????????????????????????????????????????????????????????????????????????????????????????????????????????????????????????????????????????????????????????????????????????????????????????????????????…
	Herpetocetus_morrowi ??????????????????????????????????????????????????????????????????????????????????????????????????????????????????????????????????????????????????????????????????????????????????????????????????????????????????????????????????????????????????????????????????????????????????????????????????????????????????????????????????????????????????????????????????????????????????????????…
	Herpetocetus_sp. ??????????????????????????????????????????????????????????????????????????????????????????????????????????????????????????????????????????????????????????????????????????????????????????????????????????????????????????????????????????????????????????????????????????????????????????????????????????????????????????????????????????????????????????????????????????????????????????????…
	Herpetocetus_transatlanticus ??????????????????????????????????????????????????????????????????????????????????????????????????????????????????????????????????????????????????????????????????????????????????????????????????????????????????????????????????????????????????????????????????????????????????????????????????????????????????????????????????????????????????????????????????????????????????…
	Horopeta_umarere ??????????????????????????????????????????????????????????????????????????????????????????????????????????????????????????????????????????????????????????????????????????????????????????????????????????????????????????????????????????????????????????????????????????????????????????????????????????????????????????????????????????????????????????????????????????????????????????????…
	Incakujira_anillodefuego ??????????????????????????????????????????????????????????????????????????????????????????????????????????????????????????????????????????????????????????????????????????????????????????????????????????????????????????????????????????????????????????????????????????????????????????????????????????????????????????????????????????????????????????????????????????????????????…
	Isanacetus_laticephalus ???????????????????????????????????????????????????????????????????????????????????????????????????????????????????????????????????????????????????????????????????????????????????????????????????????????????????????????????????????????????????????????????????????????????????????????????????????????????????????????????????????????????????????????????????????????????????????…
	Janjucetus_hunderi ????????????????????????????????????????????????????????????????????????????????????????????????????????????????????????????????????????????????????????????????????????????????????????????????????????????????????????????????????????????????????????????????????????????????????????????????????????????????????????????????????????????????????????????????????????????????????????????…
	Joumocetus_shimizui ???????????????????????????????????????????????????????????????????????????????????????????????????????????????????????????????????????????????????????????????????????????????????????????????????????????????????????????????????????????????????????????????????????????????????????????????????????????????????????????????????????????????????????????????????????????????????????????…
	Kurdalagonus_mchedlidzei ??????????????????????????????????????????????????????????????????????????????????????????????????????????????????????????????????????????????????????????????????????????????????????????????????????????????????????????????????????????????????????????????????????????????????????????????????????????????????????????????????????????????????????????????????????????????????????…
	Llanocetus_denticrenatus ??????????????????????????????????????????????????????????????????????????????????????????????????????????????????????????????????????????????????????????????????????????????????????????????????????????????????????????????????????????????????????????????????????????????????????????????????????????????????????????????????????????????????????????????????????????????????????…
	Mammalodon_colliveri ??????????????????????????????????????????????????????????????????????????????????????????????????????????????????????????????????????????????????????????????????????????????????????????????????????????????????????????????????????????????????????????????????????????????????????????????????????????????????????????????????????????????????????????????????????????????????????????…
	Mammalodon_hakataramea ????????????????????????????????????????????????????????????????????????????????????????????????????????????????????????????????????????????????????????????????????????????????????????????????????????????????????????????????????????????????????????????????????????????????????????????????????????????????????????????????????????????????????????????????????????????????????????…
	Matapanui_waihao ??????????????????????????????????????????????????????????????????????????????????????????????????????????????????????????????????????????????????????????????????????????????????????????????????????????????????????????????????????????????????????????????????????????????????????????????????????????????????????????????????????????????????????????????????????????????????????????????…
	Mauicetus_parki ???????????????????????????????????????????????????????????????????????????????????????????????????????????????????????????????????????????????????????????????????????????????????????????????????????????????????????????????????????????????????????????????????????????????????????????????????????????????????????????????????????????????????????????????????????????????????????????????…
	Megaptera_hubachi ?????????????????????????????????????????????????????????????????????????????????????????????????????????????????????????????????????????????????????????????????????????????????????????????????????????????????????????????????????????????????????????????????????????????????????????????????????????????????????????????????????????????????????????????????????????????????????????????…
	Megaptera_miocaena ????????????????????????????????????????????????????????????????????????????????????????????????????????????????????????????????????????????????????????????????????????????????????????????????????????????????????????????????????????????????????????????????????????????????????????????????????????????????????????????????????????????????????????????????????????????????????????????…
	Megaptera_novaeangliae GTCCGAGAGC---GAGAGCGGGGGCCCAGCGCCTCCTTCCCGAGGGAGCGCGGCCTCCC------CGGCACGGGCACCGGCACCGCGTGCGAGCGGAAGCCGCCCTCGCCGCACCTGAATGCTGCCAACGAGTTTCTCTACTCGCAGAGCTTCTCCTTGTCCCGGGAAGCCTCCTTACAGTATCATTCAGGAATGGGGACTGTCGAGAACTGGACTGCATGGAGCTCTGATTTGTGCTTTGAAGAATCCTGGAAAATACAAAGTAAGATTACCTAAGCTTCTAGTGACAAGCTATTTCTCTTGAATAGTATAATATTAGGAACTTTCAAAGATTGAAATTAAGATACTGTTGTTTTAGTATTGGGACTAAACTTTT…
	Metopocetus_durinasus ?????????????????????????????????????????????????????????????????????????????????????????????????????????????????????????????????????????????????????????????????????????????????????????????????????????????????????????????????????????????????????????????????????????????????????????????????????????????????????????????????????????????????????????????????????????????????????????…
	Metopocetus_hunteri ???????????????????????????????????????????????????????????????????????????????????????????????????????????????????????????????????????????????????????????????????????????????????????????????????????????????????????????????????????????????????????????????????????????????????????????????????????????????????????????????????????????????????????????????????????????????????????????…
	Metopocetus_vandelli ??????????????????????????????????????????????????????????????????????????????????????????????????????????????????????????????????????????????????????????????????????????????????????????????????????????????????????????????????????????????????????????????????????????????????????????????????????????????????????????????????????????????????????????????????????????????????????????…
	Micromysticetus_rothauseni ????????????????????????????????????????????????????????????????????????????????????????????????????????????????????????????????????????????????????????????????????????????????????????????????????????????????????????????????????????????????????????????????????????????????????????????????????????????????????????????????????????????????????????????????????????????????????…
	Miocaperea_pulchra ????????????????????????????????????????????????????????????????????????????????????????????????????????????????????????????????????????????????????????????????????????????????????????????????????????????????????????????????????????????????????????????????????????????????????????????????????????????????????????????????????????????????????????????????????????????????????????????…
	Morawanocetus_yabukii ?????????????????????????????????????????????????????????????????????????????????????????????????????????????????????????????????????????????????????????????????????????????????????????????????????????????????????????????????????????????????????????????????????????????????????????????????????????????????????????????????????????????????????????????????????????????????????????…
	Morenocetus_parvus ????????????????????????????????????????????????????????????????????????????????????????????????????????????????????????????????????????????????????????????????????????????????????????????????????????????????????????????????????????????????????????????????????????????????????????????????????????????????????????????????????????????????????????????????????????????????????????????…
	Mystacodon_selenensis ?????????????????????????????????????????????????????????????????????????????????????????????????????????????????????????????????????????????????????????????????????????????????????????????????????????????????????????????????????????????????????????????????????????????????????????????????????????????????????????????????????????????????????????????????????????????????????????…
	Nannocetus_eremus ?????????????????????????????????????????????????????????????????????????????????????????????????????????????????????????????????????????????????????????????????????????????????????????????????????????????????????????????????????????????????????????????????????????????????????????????????????????????????????????????????????????????????????????????????????????????????????????????…
	NMNS_PV19540 ??????????????????????????????????????????????????????????????????????????????????????????????????????????????????????????????????????????????????????????????????????????????????????????????????????????????????????????????????????????????????????????????????????????????????????????????????????????????????????????????????????????????????????????????????????????????????????????????????…
	NMNZ_MM001630 ?????????????????????????????????????????????????????????????????????????????????????????????????????????????????????????????????????????????????????????????????????????????????????????????????????????????????????????????????????????????????????????????????????????????????????????????????????????????????????????????????????????????????????????????????????????????????????????????????…
	OCPC_1178 ?????????????????????????????????????????????????????????????????????????????????????????????????????????????????????????????????????????????????????????????????????????????????????????????????????????????????????????????????????????????????????????????????????????????????????????????????????????????????????????????????????????????????????????????????????????????????????????????????????…
	OU_22224 ??????????????????????????????????????????????????????????????????????????????????????????????????????????????????????????????????????????????????????????????????????????????????????????????????????????????????????????????????????????????????????????????????????????????????????????????????????????????????????????????????????????????????????????????????????????????????????????????????????…
	OU_22705 ??????????????????????????????????????????????????????????????????????????????????????????????????????????????????????????????????????????????????????????????????????????????????????????????????????????????????????????????????????????????????????????????????????????????????????????????????????????????????????????????????????????????????????????????????????????????????????????????????????…
	OU_GS10897 ????????????????????????????????????????????????????????????????????????????????????????????????????????????????????????????????????????????????????????????????????????????????????????????????????????????????????????????????????????????????????????????????????????????????????????????????????????????????????????????????????????????????????????????????????????????????????????????????????…
	Parabalaenoptera_baulinensis ??????????????????????????????????????????????????????????????????????????????????????????????????????????????????????????????????????????????????????????????????????????????????????????????????????????????????????????????????????????????????????????????????????????????????????????????????????????????????????????????????????????????????????????????????????????????????…
	Parietobalaena_campiniana ?????????????????????????????????????????????????????????????????????????????????????????????????????????????????????????????????????????????????????????????????????????????????????????????????????????????????????????????????????????????????????????????????????????????????????????????????????????????????????????????????????????????????????????????????????????????????????…
	Parietobalaena_palmeri ????????????????????????????????????????????????????????????????????????????????????????????????????????????????????????????????????????????????????????????????????????????????????????????????????????????????????????????????????????????????????????????????????????????????????????????????????????????????????????????????????????????????????????????????????????????????????????…
	Parietobalaena_sp. ????????????????????????????????????????????????????????????????????????????????????????????????????????????????????????????????????????????????????????????????????????????????????????????????????????????????????????????????????????????????????????????????????????????????????????????????????????????????????????????????????????????????????????????????????????????????????????????…
	Parietobalaena_yamaokai ???????????????????????????????????????????????????????????????????????????????????????????????????????????????????????????????????????????????????????????????????????????????????????????????????????????????????????????????????????????????????????????????????????????????????????????????????????????????????????????????????????????????????????????????????????????????????????…
	Pelocetus_calvertensis ????????????????????????????????????????????????????????????????????????????????????????????????????????????????????????????????????????????????????????????????????????????????????????????????????????????????????????????????????????????????????????????????????????????????????????????????????????????????????????????????????????????????????????????????????????????????????????…
	Peripolocetus_vexillifer ??????????????????????????????????????????????????????????????????????????????????????????????????????????????????????????????????????????????????????????????????????????????????????????????????????????????????????????????????????????????????????????????????????????????????????????????????????????????????????????????????????????????????????????????????????????????????????…
	Pinocetus_polonicus ???????????????????????????????????????????????????????????????????????????????????????????????????????????????????????????????????????????????????????????????????????????????????????????????????????????????????????????????????????????????????????????????????????????????????????????????????????????????????????????????????????????????????????????????????????????????????????????…
	Piscobalaena_nana ?????????????????????????????????????????????????????????????????????????????????????????????????????????????????????????????????????????????????????????????????????????????????????????????????????????????????????????????????????????????????????????????????????????????????????????????????????????????????????????????????????????????????????????????????????????????????????????????…
	Plesiobalaenoptera_quarantellii ???????????????????????????????????????????????????????????????????????????????????????????????????????????????????????????????????????????????????????????????????????????????????????????????????????????????????????????????????????????????????????????????????????????????????????????????????????????????????????????????????????????????????????????????????????????????…
	Thinocetus_arthritus ??????????????????????????????????????????????????????????????????????????????????????????????????????????????????????????????????????????????????????????????????????????????????????????????????????????????????????????????????????????????????????????????????????????????????????????????????????????????????????????????????????????????????????????????????????????????????????????…
	Tiphyocetus_temblorensis ??????????????????????????????????????????????????????????????????????????????????????????????????????????????????????????????????????????????????????????????????????????????????????????????????????????????????????????????????????????????????????????????????????????????????????????????????????????????????????????????????????????????????????????????????????????????????????…
	Titanocetus_sammarinensis ?????????????????????????????????????????????????????????????????????????????????????????????????????????????????????????????????????????????????????????????????????????????????????????????????????????????????????????????????????????????????????????????????????????????????????????????????????????????????????????????????????????????????????????????????????????????????????…
	Tiucetus_rosae ????????????????????????????????????????????????????????????????????????????????????????????????????????????????????????????????????????????????????????????????????????????????????????????????????????????????????????????????????????????????????????????????????????????????????????????????????????????????????????????????????????????????????????????????????????????????????????????????…
	Tohoraata_raekohao ????????????????????????????????????????????????????????????????????????????????????????????????????????????????????????????????????????????????????????????????????????????????????????????????????????????????????????????????????????????????????????????????????????????????????????????????????????????????????????????????????????????????????????????????????????????????????????????…
	Tokarahia_kauaeroa ????????????????????????????????????????????????????????????????????????????????????????????????????????????????????????????????????????????????????????????????????????????????????????????????????????????????????????????????????????????????????????????????????????????????????????????????????????????????????????????????????????????????????????????????????????????????????????????…
	Tranatocetus_argillarius ??????????????????????????????????????????????????????????????????????????????????????????????????????????????????????????????????????????????????????????????????????????????????????????????????????????????????????????????????????????????????????????????????????????????????????????????????????????????????????????????????????????????????????????????????????????????????????…
	Tranatocetus_maregermanicum ???????????????????????????????????????????????????????????????????????????????????????????????????????????????????????????????????????????????????????????????????????????????????????????????????????????????????????????????????????????????????????????????????????????????????????????????????????????????????????????????????????????????????????????????????????????????????…
	Uranocetus_gramensis ??????????????????????????????????????????????????????????????????????????????????????????????????????????????????????????????????????????????????????????????????????????????????????????????????????????????????????????????????????????????????????????????????????????????????????????????????????????????????????????????????????????????????????????????????????????????????????????…
	Waharoa_ruwhenua ??????????????????????????????????????????????????????????????????????????????????????????????????????????????????????????????????????????????????????????????????????????????????????????????????????????????????????????????????????????????????????????????????????????????????????????????????????????????????????????????????????????????????????????????????????????????????????????????…
	Whakakai_waipata ??????????????????????????????????????????????????????????????????????????????????????????????????????????????????????????????????????????????????????????????????????????????????????????????????????????????????????????????????????????????????????????????????????????????????????????????????????????????????????????????????????????????????????????????????????????????????????????????…
	Yamatocetus_canaliculatus ?????????????????????????????????????????????????????????????????????????????????????????????????????????????????????????????????????????????????????????????????????????????????????????????????????????????????????????????????????????????????????????????????????????????????????????????????????????????????????????????????????????????????????????????????????????????????????…
	ZMT_67 ????????????????????????????????????????????????????????????????????????????????????????????????????????????????????????????????????????????????????????????????????????????????????????????????????????????????????????????????????????????????????????????????????????????????????????????????????????????????????????????????????????????????????????????????????????????????????????????????????????…
	Zygorhiza_kochii ??????????????????????????????????????????????????????????????????????????????????????????????????????????????????????????????????????????????????????????????????????????????????????????????????????????????????????????????????????????????????????????????????????????????????????????????????????????????????????????????????????????????????????????????????????????????????????????????…
	Albertocetus_meffordorum ??????????????????????????????????????????????????????????????????????????????????????????????????????????????????????????????????????????????????????????????????????????????????????????????????????????????????????????????????????????????????????????????????????????????????????????????????????????????????????????????????????????????????????????????????????????????????????…
	Archaeodelphis_patrius ????????????????????????????????????????????????????????????????????????????????????????????????????????????????????????????????????????????????????????????????????????????????????????????????????????????????????????????????????????????????????????????????????????????????????????????????????????????????????????????????????????????????????????????????????????????????????????…
	Olympicetus_avitus ????????????????????????????????????????????????????????????????????????????????????????????????????????????????????????????????????????????????????????????????????????????????????????????????????????????????????????????????????????????????????????????????????????????????????????????????????????????????????????????????????????????????????????????????????????????????????????????…
	Waipatia_maerewhenua ??????????????????????????????????????????????????????????????????????????????????????????????????????????????????????????????????????????????????????????????????????????????????????????????????????????????????????????????????????????????????????????????????????????????????????????????????????????????????????????????????????????????????????????????????????????????????????????…
	Physeter_macrocephalus		100100010000101001100010100010110000000001000?10000100?1000000100000000010000000?100001110?10001000000000101000000100100000010010101010100010101001011001011000000101110001011001100?100?100011110000110100010010101001???????????????????????????00000000001110010010110000010000000001111100000001000000001?010000110001110000011100010100010101111011??00001000??1101100000011100001111110100010110100011110…
	Aetiocetus_cotylalveus ????????????????????????????????????????????????????????????????????????????????????????????????????????????????????????????????????????????????????????????????????????????????????????????????????????????????????????????????????????????????????????????????????????????????????????????????????????????????????????????????????????????????????????????????????????????????????????…
	Aetiocetus_polydentatus ???????????????????????????????????????????????????????????????????????????????????????????????????????????????????????????????????????????????????????????????????????????????????????????????????????????????????????????????????????????????????????????????????????????????????????????????????????????????????????????????????????????????????????????????????????????????????????…
	Aetiocetus_weltoni ????????????????????????????????????????????????????????????????????????????????????????????????????????????????????????????????????????????????????????????????????????????????????????????????????????????????????????????????????????????????????????????????????????????????????????????????????????????????????????????????????????????????????????????????????????????????????????????…
	Aglaocetus_moreni ?????????????????????????????????????????????????????????????????????????????????????????????????????????????????????????????????????????????????????????????????????????????????????????????????????????????????????????????????????????????????????????????????????????????????????????????????????????????????????????????????????????????????????????????????????????????????????????????…
	Aglaocetus_patulus ????????????????????????????????????????????????????????????????????????????????????????????????????????????????????????????????????????????????????????????????????????????????????????????????????????????????????????????????????????????????????????????????????????????????????????????????????????????????????????????????????????????????????????????????????????????????????????????…
	Archaebalaenoptera_castriarquati ??????????????????????????????????????????????????????????????????????????????????????????????????????????????????????????????????????????????????????????????????????????????????????????????????????????????????????????????????????????????????????????????????????????????????????????????????????????????????????????????????????????????????????????????????????????????…
	Aulocetus_latus ???????????????????????????????????????????????????????????????????????????????????????????????????????????????????????????????????????????????????????????????????????????????????????????????????????????????????????????????????????????????????????????????????????????????????????????????????????????????????????????????????????????????????????????????????????????????????????????????…
	Balaena_montalionis ???????????????????????????????????????????????????????????????????????????????????????????????????????????????????????????????????????????????????????????????????????????????????????????????????????????????????????????????????????????????????????????????????????????????????????????????????????????????????????????????????????????????????????????????????????????????????????????…
	Balaena_mysticetus 000000010001?01001100000100010110100000001000000000100?10000001000100000000100001010001110100101?1001000000100000000010001001011001?011?00010101011001001011000010100110001010001000100010000111010001101100100101010010000000010001000000000100000000000100111001???????????????????????????????????????????????????????????????????????????1010100101110000010000010001000000111000011????…
	Balaena_ricei ?????????????????????????????????????????????????????????????????????????????????????????????????????????????????????????????????????????????????????????????????????????????????????????????????????????????????????????????????????????????????????????????????????????????????????????????????????????????????????????????????????????????????????????????????????????????????????????????????…
	Balaenella_brachyrhynus ???????????????????????????????????????????????????????????????????????????????????????????????????????????????????????????????????????????????????????????????????????????????????????????????????????????????????????????????????????????????????????????????????????????????????????????????????????????????????????????????????????????????????????????????????????????????????????…
	Balaenoptera_acutorostrata 100000010000101000100000000010110100000001000000000100100000000000100000100100001000001110100001100010000101000000000100010010110001011?0001010101100100101100000010111000101000100010001000011110000110110010010100001?????????00010000100001????0000000100111001????110000010000001?0111110000001?0000000000010000110001111010011100010100010101011011100000100001100010001101????…
	Balaenoptera_bertae ???????????????????????????????????????????????????????????????????????????????????????????????????????????????????????????????????????????????????????????????????????????????????????????????????????????????????????????????????????????????????????????????????????????????????????????????????????????????????????????????????????????????????????????????????????????????????????????…
	Balaenoptera_bonaerensis 100000010000101000100000000010110100000001000000000100100000000000100000100100001000001110100001100010000101000000000100010010110001011?0001010101100100101100001010111000101001100010001000011110000110110010010100001??????????????????????????????????????????????????????????????????????????????????????????????????????????????????????10101010010????????????100010001101??????…
	Balaenoptera_borealis 100000010001?01001100000000010110100000001000000000100100000000000?10??010010000000000111010000110001000010100000000010000001011000101010001010101100100101100001010111000101000100010001000011110000110110010010100001??????????????????????????????????????????????????????????????????????????????????????????????????????????????????????10101010011100000100000100010000001????????1…
	Balaenoptera_musculus 100000010001?0100110000010001011010000001???0000000100100000000000100000100100001000001110100101100010000101000000000100010010110101011?0001010101100100101100001010111000101000100010001000011110000110110010010100001?????????00010000100001????0000000100011001???????????????????????????????????????????????????????????????????????????10101011011100010100000100010110001????????1…
	Balaenoptera_omurai 100000010001?01001100000000010110100000001000000000100100000010000100000100100001000001110100101100010000101000000000100010010110001011?0001010101100100101100001010111000101??????????????????????????????????????????????????????????????????????????????????????????????????????????????????????????????????????????????????????????????????????????????????????????????????????????????…
	Balaenoptera_physalus 100000010000001001100000100111110100000001000000000000000000001000100000100100011000001110100001100010001101000000000100010010110101011?0001010101100100101100001010111000101000100010001000011110000110110010010100001?????????00010010100001????????????????????????1100000100000001011111000000010010000000010000110001111010011100010100010101011011100010100000100010000001????????1…
	Balaenoptera_portisi ??????????????????????????????????????????????????????????????????????????????????????????????????????????????????????????????????????????????????????????????????????????????????????????????????????????????????????????????????????????????????????????????????????????????????????????????????????????????????????????????????????????????????????????????????????????????????????????…
	Balaenoptera_ryani ????????????????????????????????????????????????????????????????????????????????????????????????????????????????????????????????????????????????????????????????????????????????????????????????????????????????????????????????????????????????????????????????????????????????????????????????????????????????????????????????????????????????????????????????????????????????????????????…
	Balaenoptera_siberi ???????????????????????????????????????????????????????????????????????????????????????????????????????????????????????????????????????????????????????????????????????????????????????????????????????????????????????????????????????????????????????????????????????????????????????????????????????????????????????????????????????????????????????????????????????????????????????????…
	Balaenula_astensis ????????????????????????????????????????????????????????????????????????????????????????????????????????????????????????????????????????????????????????????????????????????????????????????????????????????????????????????????????????????????????????????????????????????????????????????????????????????????????????????????????????????????????????????????????????????????????????????…
	Balaenula_sp. ?????????????????????????????????????????????????????????????????????????????????????????????????????????????????????????????????????????????????????????????????????????????????????????????????????????????????????????????????????????????????????????????????????????????????????????????????????????????????????????????????????????????????????????????????????????????????????????????????…
	Brandtocetus_chongulek ????????????????????????????????????????????????????????????????????????????????????????????????????????????????????????????????????????????????????????????????????????????????????????????????????????????????????????????????????????????????????????????????????????????????????????????????????????????????????????????????????????????????????????????????????????????????????????…
	Caperea_marginata 100000010001?01001100000100010111100000001000000000100100000000000100000100100001000001110100101?1000000011?000000000100010010100001011?0001010101100100101100001010111000101000100010001000011110000110110010010100001??????????????????????????????????????????????????????????????????????????????????????????????????????????????????????10101011011????????????100010001101?????????????…
	Cephalotropis_coronatus ???????????????????????????????????????????????????????????????????????????????????????????????????????????????????????????????????????????????????????????????????????????????????????????????????????????????????????????????????????????????????????????????????????????????????????????????????????????????????????????????????????????????????????????????????????????????????????…
	Cetotherium_megalophysum ??????????????????????????????????????????????????????????????????????????????????????????????????????????????????????????????????????????????????????????????????????????????????????????????????????????????????????????????????????????????????????????????????????????????????????????????????????????????????????????????????????????????????????????????????????????????????????…
	Cetotherium_rathkii ???????????????????????????????????????????????????????????????????????????????????????????????????????????????????????????????????????????????????????????????????????????????????????????????????????????????????????????????????????????????????????????????????????????????????????????????????????????????????????????????????????????????????????????????????????????????????????????…
	Cetotherium_riabinini ?????????????????????????????????????????????????????????????????????????????????????????????????????????????????????????????????????????????????????????????????????????????????????????????????????????????????????????????????????????????????????????????????????????????????????????????????????????????????????????????????????????????????????????????????????????????????????????…
	Chonecetus_sookensis ??????????????????????????????????????????????????????????????????????????????????????????????????????????????????????????????????????????????????????????????????????????????????????????????????????????????????????????????????????????????????????????????????????????????????????????????????????????????????????????????????????????????????????????????????????????????????????????…
	Ciuciulea_davidi ??????????????????????????????????????????????????????????????????????????????????????????????????????????????????????????????????????????????????????????????????????????????????????????????????????????????????????????????????????????????????????????????????????????????????????????????????????????????????????????????????????????????????????????????????????????????????????????????…
	Coronodon_havensteini ?????????????????????????????????????????????????????????????????????????????????????????????????????????????????????????????????????????????????????????????????????????????????????????????????????????????????????????????????????????????????????????????????????????????????????????????????????????????????????????????????????????????????????????????????????????????????????????…
	Diorocetus_chichibuensis ??????????????????????????????????????????????????????????????????????????????????????????????????????????????????????????????????????????????????????????????????????????????????????????????????????????????????????????????????????????????????????????????????????????????????????????????????????????????????????????????????????????????????????????????????????????????????????…
	Diorocetus_hiatus ?????????????????????????????????????????????????????????????????????????????????????????????????????????????????????????????????????????????????????????????????????????????????????????????????????????????????????????????????????????????????????????????????????????????????????????????????????????????????????????????????????????????????????????????????????????????????????????????…
	Diorocetus_shobarensis ????????????????????????????????????????????????????????????????????????????????????????????????????????????????????????????????????????????????????????????????????????????????????????????????????????????????????????????????????????????????????????????????????????????????????????????????????????????????????????????????????????????????????????????????????????????????????????…
	Diunatans_luctoretemergo ??????????????????????????????????????????????????????????????????????????????????????????????????????????????????????????????????????????????????????????????????????????????????????????????????????????????????????????????????????????????????????????????????????????????????????????????????????????????????????????????????????????????????????????????????????????????????????…
	Eomysticetus_whitmorei ????????????????????????????????????????????????????????????????????????????????????????????????????????????????????????????????????????????????????????????????????????????????????????????????????????????????????????????????????????????????????????????????????????????????????????????????????????????????????????????????????????????????????????????????????????????????????????…
	Eschrichtioides_gastaldii ?????????????????????????????????????????????????????????????????????????????????????????????????????????????????????????????????????????????????????????????????????????????????????????????????????????????????????????????????????????????????????????????????????????????????????????????????????????????????????????????????????????????????????????????????????????????????????…
	Eschrichtius_robustus 1000000000001010011000001000101101000000010000000001001000000000001000001001000010000011101000010000100001010000000101000100101100010101000101010100010010110000100011100010100010001000100001111000011011001001010000100000000100010000100001000000000001001110010010???????????????????????????????????????????????????????????????????????10101011111100001100001100010001101?????????…
	Eubalaena_ianitrix ????????????????????????????????????????????????????????????????????????????????????????????????????????????????????????????????????????????????????????????????????????????????????????????????????????????????????????????????????????????????????????????????????????????????????????????????????????????????????????????????????????????????????????????????????????????????????????????…
	Eubalaena_shinshuensis ????????????????????????????????????????????????????????????????????????????????????????????????????????????????????????????????????????????????????????????????????????????????????????????????????????????????????????????????????????????????????????????????????????????????????????????????????????????????????????????????????????????????????????????????????????????????????????…
	Eubalaena_spp. 000000010001?01001100000100110110100000001000000000100?10000001000100000000100001010001100000101?1001000010100000000010001001011001?011?0001010101100100101100001010111000101?????????????????????????????????????????????????????????????????????????????????????????????????????????????????????????????????????????????????????????????????0101001011????????????1000100000011100001111110100…
	Fragilicetus_velponi ??????????????????????????????????????????????????????????????????????????????????????????????????????????????????????????????????????????????????????????????????????????????????????????????????????????????????????????????????????????????????????????????????????????????????????????????????????????????????????????????????????????????????????????????????????????????????????????…
	Fucaia_buelli ?????????????????????????????????????????????????????????????????????????????????????????????????????????????????????????????????????????????????????????????????????????????????????????????????????????????????????????????????????????????????????????????????????????????????????????????????????????????????????????????????????????????????????????????????????????????????????????????????…
	Fucaia_goedertorum ????????????????????????????????????????????????????????????????????????????????????????????????????????????????????????????????????????????????????????????????????????????????????????????????????????????????????????????????????????????????????????????????????????????????????????????????????????????????????????????????????????????????????????????????????????????????????????????…
	Gricetoides_aurorae ???????????????????????????????????????????????????????????????????????????????????????????????????????????????????????????????????????????????????????????????????????????????????????????????????????????????????????????????????????????????????????????????????????????????????????????????????????????????????????????????????????????????????????????????????????????????????????????…
	Herentalia_nigra ??????????????????????????????????????????????????????????????????????????????????????????????????????????????????????????????????????????????????????????????????????????????????????????????????????????????????????????????????????????????????????????????????????????????????????????????????????????????????????????????????????????????????????????????????????????????????????????????…
	Herpetocetus_bramblei ?????????????????????????????????????????????????????????????????????????????????????????????????????????????????????????????????????????????????????????????????????????????????????????????????????????????????????????????????????????????????????????????????????????????????????????????????????????????????????????????????????????????????????????????????????????????????????????…
	Herpetocetus_morrowi ??????????????????????????????????????????????????????????????????????????????????????????????????????????????????????????????????????????????????????????????????????????????????????????????????????????????????????????????????????????????????????????????????????????????????????????????????????????????????????????????????????????????????????????????????????????????????????????…
	Herpetocetus_sp. ??????????????????????????????????????????????????????????????????????????????????????????????????????????????????????????????????????????????????????????????????????????????????????????????????????????????????????????????????????????????????????????????????????????????????????????????????????????????????????????????????????????????????????????????????????????????????????????????…
	Herpetocetus_transatlanticus ??????????????????????????????????????????????????????????????????????????????????????????????????????????????????????????????????????????????????????????????????????????????????????????????????????????????????????????????????????????????????????????????????????????????????????????????????????????????????????????????????????????????????????????????????????????????????…
	Horopeta_umarere ??????????????????????????????????????????????????????????????????????????????????????????????????????????????????????????????????????????????????????????????????????????????????????????????????????????????????????????????????????????????????????????????????????????????????????????????????????????????????????????????????????????????????????????????????????????????????????????????…
	Incakujira_anillodefuego ??????????????????????????????????????????????????????????????????????????????????????????????????????????????????????????????????????????????????????????????????????????????????????????????????????????????????????????????????????????????????????????????????????????????????????????????????????????????????????????????????????????????????????????????????????????????????????…
	Isanacetus_laticephalus ???????????????????????????????????????????????????????????????????????????????????????????????????????????????????????????????????????????????????????????????????????????????????????????????????????????????????????????????????????????????????????????????????????????????????????????????????????????????????????????????????????????????????????????????????????????????????????…
	Janjucetus_hunderi ????????????????????????????????????????????????????????????????????????????????????????????????????????????????????????????????????????????????????????????????????????????????????????????????????????????????????????????????????????????????????????????????????????????????????????????????????????????????????????????????????????????????????????????????????????????????????????????…
	Joumocetus_shimizui ???????????????????????????????????????????????????????????????????????????????????????????????????????????????????????????????????????????????????????????????????????????????????????????????????????????????????????????????????????????????????????????????????????????????????????????????????????????????????????????????????????????????????????????????????????????????????????????…
	Kurdalagonus_mchedlidzei ??????????????????????????????????????????????????????????????????????????????????????????????????????????????????????????????????????????????????????????????????????????????????????????????????????????????????????????????????????????????????????????????????????????????????????????????????????????????????????????????????????????????????????????????????????????????????????…
	Llanocetus_denticrenatus ??????????????????????????????????????????????????????????????????????????????????????????????????????????????????????????????????????????????????????????????????????????????????????????????????????????????????????????????????????????????????????????????????????????????????????????????????????????????????????????????????????????????????????????????????????????????????????…
	Mammalodon_colliveri ??????????????????????????????????????????????????????????????????????????????????????????????????????????????????????????????????????????????????????????????????????????????????????????????????????????????????????????????????????????????????????????????????????????????????????????????????????????????????????????????????????????????????????????????????????????????????????????…
	Mammalodon_hakataramea ????????????????????????????????????????????????????????????????????????????????????????????????????????????????????????????????????????????????????????????????????????????????????????????????????????????????????????????????????????????????????????????????????????????????????????????????????????????????????????????????????????????????????????????????????????????????????????…
	Matapanui_waihao ??????????????????????????????????????????????????????????????????????????????????????????????????????????????????????????????????????????????????????????????????????????????????????????????????????????????????????????????????????????????????????????????????????????????????????????????????????????????????????????????????????????????????????????????????????????????????????????????…
	Mauicetus_parki ???????????????????????????????????????????????????????????????????????????????????????????????????????????????????????????????????????????????????????????????????????????????????????????????????????????????????????????????????????????????????????????????????????????????????????????????????????????????????????????????????????????????????????????????????????????????????????????????…
	Megaptera_hubachi ?????????????????????????????????????????????????????????????????????????????????????????????????????????????????????????????????????????????????????????????????????????????????????????????????????????????????????????????????????????????????????????????????????????????????????????????????????????????????????????????????????????????????????????????????????????????????????????????…
	Megaptera_miocaena ????????????????????????????????????????????????????????????????????????????????????????????????????????????????????????????????????????????????????????????????????????????????????????????????????????????????????????????????????????????????????????????????????????????????????????????????????????????????????????????????????????????????????????????????????????????????????????????…
	Megaptera_novaeangliae 100000010000101001100000100110110100000001001?000001001000000000000000001001000010010011100000011000100001010000000001000100101100010101000101010110010010110000101011100010100010001001100001111000011011001001010100100110000101??00001000010000000000010011100100101100000100010001011111000000000000000001010000110001111010011111010000010101011011100010100000100010000001????????…
	Metopocetus_durinasus ?????????????????????????????????????????????????????????????????????????????????????????????????????????????????????????????????????????????????????????????????????????????????????????????????????????????????????????????????????????????????????????????????????????????????????????????????????????????????????????????????????????????????????????????????????????????????????????…
	Metopocetus_hunteri ???????????????????????????????????????????????????????????????????????????????????????????????????????????????????????????????????????????????????????????????????????????????????????????????????????????????????????????????????????????????????????????????????????????????????????????????????????????????????????????????????????????????????????????????????????????????????????????…
	Metopocetus_vandelli ??????????????????????????????????????????????????????????????????????????????????????????????????????????????????????????????????????????????????????????????????????????????????????????????????????????????????????????????????????????????????????????????????????????????????????????????????????????????????????????????????????????????????????????????????????????????????????????…
	Micromysticetus_rothauseni ????????????????????????????????????????????????????????????????????????????????????????????????????????????????????????????????????????????????????????????????????????????????????????????????????????????????????????????????????????????????????????????????????????????????????????????????????????????????????????????????????????????????????????????????????????????????????…
	Miocaperea_pulchra ????????????????????????????????????????????????????????????????????????????????????????????????????????????????????????????????????????????????????????????????????????????????????????????????????????????????????????????????????????????????????????????????????????????????????????????????????????????????????????????????????????????????????????????????????????????????????????????…
	Morawanocetus_yabukii ?????????????????????????????????????????????????????????????????????????????????????????????????????????????????????????????????????????????????????????????????????????????????????????????????????????????????????????????????????????????????????????????????????????????????????????????????????????????????????????????????????????????????????????????????????????????????????????…
	Morenocetus_parvus ????????????????????????????????????????????????????????????????????????????????????????????????????????????????????????????????????????????????????????????????????????????????????????????????????????????????????????????????????????????????????????????????????????????????????????????????????????????????????????????????????????????????????????????????????????????????????????????…
	Mystacodon_selenensis ?????????????????????????????????????????????????????????????????????????????????????????????????????????????????????????????????????????????????????????????????????????????????????????????????????????????????????????????????????????????????????????????????????????????????????????????????????????????????????????????????????????????????????????????????????????????????????????…
	Nannocetus_eremus ?????????????????????????????????????????????????????????????????????????????????????????????????????????????????????????????????????????????????????????????????????????????????????????????????????????????????????????????????????????????????????????????????????????????????????????????????????????????????????????????????????????????????????????????????????????????????????????????…
	NMNS_PV19540 ??????????????????????????????????????????????????????????????????????????????????????????????????????????????????????????????????????????????????????????????????????????????????????????????????????????????????????????????????????????????????????????????????????????????????????????????????????????????????????????????????????????????????????????????????????????????????????????????????…
	NMNZ_MM001630 ?????????????????????????????????????????????????????????????????????????????????????????????????????????????????????????????????????????????????????????????????????????????????????????????????????????????????????????????????????????????????????????????????????????????????????????????????????????????????????????????????????????????????????????????????????????????????????????????????…
	OCPC_1178 ?????????????????????????????????????????????????????????????????????????????????????????????????????????????????????????????????????????????????????????????????????????????????????????????????????????????????????????????????????????????????????????????????????????????????????????????????????????????????????????????????????????????????????????????????????????????????????????????????????…
	OU_22224 ??????????????????????????????????????????????????????????????????????????????????????????????????????????????????????????????????????????????????????????????????????????????????????????????????????????????????????????????????????????????????????????????????????????????????????????????????????????????????????????????????????????????????????????????????????????????????????????????????????…
	OU_22705 ??????????????????????????????????????????????????????????????????????????????????????????????????????????????????????????????????????????????????????????????????????????????????????????????????????????????????????????????????????????????????????????????????????????????????????????????????????????????????????????????????????????????????????????????????????????????????????????????????????…
	OU_GS10897 ????????????????????????????????????????????????????????????????????????????????????????????????????????????????????????????????????????????????????????????????????????????????????????????????????????????????????????????????????????????????????????????????????????????????????????????????????????????????????????????????????????????????????????????????????????????????????????????????????…
	Parabalaenoptera_baulinensis ??????????????????????????????????????????????????????????????????????????????????????????????????????????????????????????????????????????????????????????????????????????????????????????????????????????????????????????????????????????????????????????????????????????????????????????????????????????????????????????????????????????????????????????????????????????????????…
	Parietobalaena_campiniana ?????????????????????????????????????????????????????????????????????????????????????????????????????????????????????????????????????????????????????????????????????????????????????????????????????????????????????????????????????????????????????????????????????????????????????????????????????????????????????????????????????????????????????????????????????????????????????…
	Parietobalaena_palmeri ????????????????????????????????????????????????????????????????????????????????????????????????????????????????????????????????????????????????????????????????????????????????????????????????????????????????????????????????????????????????????????????????????????????????????????????????????????????????????????????????????????????????????????????????????????????????????????…
	Parietobalaena_sp. ????????????????????????????????????????????????????????????????????????????????????????????????????????????????????????????????????????????????????????????????????????????????????????????????????????????????????????????????????????????????????????????????????????????????????????????????????????????????????????????????????????????????????????????????????????????????????????????…
	Parietobalaena_yamaokai ???????????????????????????????????????????????????????????????????????????????????????????????????????????????????????????????????????????????????????????????????????????????????????????????????????????????????????????????????????????????????????????????????????????????????????????????????????????????????????????????????????????????????????????????????????????????????????…
	Pelocetus_calvertensis ????????????????????????????????????????????????????????????????????????????????????????????????????????????????????????????????????????????????????????????????????????????????????????????????????????????????????????????????????????????????????????????????????????????????????????????????????????????????????????????????????????????????????????????????????????????????????????…
	Peripolocetus_vexillifer ??????????????????????????????????????????????????????????????????????????????????????????????????????????????????????????????????????????????????????????????????????????????????????????????????????????????????????????????????????????????????????????????????????????????????????????????????????????????????????????????????????????????????????????????????????????????????????…
	Pinocetus_polonicus ???????????????????????????????????????????????????????????????????????????????????????????????????????????????????????????????????????????????????????????????????????????????????????????????????????????????????????????????????????????????????????????????????????????????????????????????????????????????????????????????????????????????????????????????????????????????????????????…
	Piscobalaena_nana ?????????????????????????????????????????????????????????????????????????????????????????????????????????????????????????????????????????????????????????????????????????????????????????????????????????????????????????????????????????????????????????????????????????????????????????????????????????????????????????????????????????????????????????????????????????????????????????????…
	Plesiobalaenoptera_quarantellii ???????????????????????????????????????????????????????????????????????????????????????????????????????????????????????????????????????????????????????????????????????????????????????????????????????????????????????????????????????????????????????????????????????????????????????????????????????????????????????????????????????????????????????????????????????????????…
	Thinocetus_arthritus ??????????????????????????????????????????????????????????????????????????????????????????????????????????????????????????????????????????????????????????????????????????????????????????????????????????????????????????????????????????????????????????????????????????????????????????????????????????????????????????????????????????????????????????????????????????????????????????…
	Tiphyocetus_temblorensis ??????????????????????????????????????????????????????????????????????????????????????????????????????????????????????????????????????????????????????????????????????????????????????????????????????????????????????????????????????????????????????????????????????????????????????????????????????????????????????????????????????????????????????????????????????????????????????…
	Titanocetus_sammarinensis ?????????????????????????????????????????????????????????????????????????????????????????????????????????????????????????????????????????????????????????????????????????????????????????????????????????????????????????????????????????????????????????????????????????????????????????????????????????????????????????????????????????????????????????????????????????????????????…
	Tiucetus_rosae ????????????????????????????????????????????????????????????????????????????????????????????????????????????????????????????????????????????????????????????????????????????????????????????????????????????????????????????????????????????????????????????????????????????????????????????????????????????????????????????????????????????????????????????????????????????????????????????????…
	Tohoraata_raekohao ????????????????????????????????????????????????????????????????????????????????????????????????????????????????????????????????????????????????????????????????????????????????????????????????????????????????????????????????????????????????????????????????????????????????????????????????????????????????????????????????????????????????????????????????????????????????????????????…
	Tokarahia_kauaeroa ????????????????????????????????????????????????????????????????????????????????????????????????????????????????????????????????????????????????????????????????????????????????????????????????????????????????????????????????????????????????????????????????????????????????????????????????????????????????????????????????????????????????????????????????????????????????????????????…
	Tranatocetus_argillarius ??????????????????????????????????????????????????????????????????????????????????????????????????????????????????????????????????????????????????????????????????????????????????????????????????????????????????????????????????????????????????????????????????????????????????????????????????????????????????????????????????????????????????????????????????????????????????????…
	Tranatocetus_maregermanicum ???????????????????????????????????????????????????????????????????????????????????????????????????????????????????????????????????????????????????????????????????????????????????????????????????????????????????????????????????????????????????????????????????????????????????????????????????????????????????????????????????????????????????????????????????????????????????…
	Uranocetus_gramensis ??????????????????????????????????????????????????????????????????????????????????????????????????????????????????????????????????????????????????????????????????????????????????????????????????????????????????????????????????????????????????????????????????????????????????????????????????????????????????????????????????????????????????????????????????????????????????????????…
	Waharoa_ruwhenua ??????????????????????????????????????????????????????????????????????????????????????????????????????????????????????????????????????????????????????????????????????????????????????????????????????????????????????????????????????????????????????????????????????????????????????????????????????????????????????????????????????????????????????????????????????????????????????????????…
	Whakakai_waipata ??????????????????????????????????????????????????????????????????????????????????????????????????????????????????????????????????????????????????????????????????????????????????????????????????????????????????????????????????????????????????????????????????????????????????????????????????????????????????????????????????????????????????????????????????????????????????????????????…
	Yamatocetus_canaliculatus ?????????????????????????????????????????????????????????????????????????????????????????????????????????????????????????????????????????????????????????????????????????????????????????????????????????????????????????????????????????????????????????????????????????????????????????????????????????????????????????????????????????????????????????????????????????????????????…
	ZMT_67 ????????????????????????????????????????????????????????????????????????????????????????????????????????????????????????????????????????????????????????????????????????????????????????????????????????????????????????????????????????????????????????????????????????????????????????????????????????????????????????????????????????????????????????????????????????????????????????????????????????…
	Zygorhiza_kochii 000000000000000000000000000000000000000000000000000000000000000000100000000--000000000-00000000000100000000000000000100000000??0000?00000000?000-000000000000000000?000000000000000000000000000000000000?000000???0000?00000?000000000-000000000000-0000000000000000000-0000000???????
	Albertocetus_meffordorum ?00???00?020000???110?0?0?1?????01???0?--100??0020200000--?0111--0000000100--010000000-01100?0001020000000000000100010000100??0000000000??????00-00000010110000202000100000000100000?000001000000000000000001010??0000?00?????0??000?0-0??0???00?00-0?0000?0??0???????????????????????
	Archaeodelphis_patrius ?0????00??200?????100?0???????????????0--0000000002??000?-101?1--0000000100--0100????0-0?10?????????000?0000???????0??000100001000?00000??????00-000000?011000021200010???????????????00001000????????????????????????????????????????????????????????????????????????????????????????
	Olympicetus_avitus ?00?1?00??20000?00000?0?0?001000?000?00--00000000000?0000-10111--0000000000--010000100-00100?0101020000100000000100?100000000??000?000?00?????????????????????????????????????????????????????20?00000000000100???0000??0????????00??0-0????????????0?0???????????????????????????????
	Waipatia_maerewhenua 100020001020000000010000011110000101?11--1110300201?0000--10111--0000000000--110000--1-1010000001010200100000000100010000000???001?00000???????0-00101000000000202000501000000100000?00??0???0300000000000?0110???10000000000000000000-00000000000????????????00000001000000??????????
	Physeter_macrocephalus 1-0020--1120000020210--00---------02110--010030220000010--10111---0000---10--1100----1-11100000010100101110000001020--100000000--?21000000210000-11000100000000??2310501000010200000?00010001030000000020010110???100000-000000(0 1)0??000-000010000000-1-?1002000000010001011100(0 1)1000?000
	Aetiocetus_cotylalveus 001110010010010001000000011010112102001100000100001010010000000000010100?0100010000100-0110000010121000010002000010010000301?0000?001000???????????????????????????????????????????????00?000?00100000?0?0??00????0000????????????????????????????0-01010011000???????????????????????
	Aetiocetus_polydentatus 101110010010010??????000011010112102?011000001000010100100000000?0010000?0100010000110-011000001?121000010000000020010000301???00?001000000100?????????????????????????????????????????????0??00100000?0?0??10????000?00010103??0000?2-00?????00000-010?????0001??000??00000??????????
	Aetiocetus_weltoni 001110010010010001000000011010??2102?011000001000010100100000000000100?0?0100010000?00-0?10?0001012100001000??????0010000300000000001000??????0?-0?0010?0?0000001??0?00???????1???????0001000?301000000000001000??000000010103000000?2-00?01??0000????????????????????????????????????
	Aglaocetus_moreni 101121101111011121???0101-----------?00110101100000??00100000000000000001011011110000000200010011010000000000301001103000??????0???01011??????00-???????????????????0????????????????????020??????????????????????????-111030000?01011011111100010????????????????????????????????????
	Aglaocetus_patulus 101120101111011111??00101-----------?00110101000000??00100?0000000000100101--111100000?02100?0011010000000?01301002103000?00???001101011??????00-10101012210121202000001110100210001101000000020?0011(0 1)00010111(0 1)1000100??????????????????????????????0?110??0??????????????????????????
	Archaebalaenoptera_castriarquati 101110101111111?2????0101-----------?00001211300200????1?100000100000100011--1111----0112?00??00101?00000110220112210?00??????????????1???????????????????????????????????????????????????010?????????????????????????-1?11300????????????????00??????????????????????????????????????
	Aulocetus_latus ?01???????????1?21200?2??????????????0?1??10?????0?1?0010001??01??1??1??-01001110----0-11110?0011010000110000301002110000201???00?101011????????????????????????????????????????????????0?020?1011011??0?10?10????0100????????????????????????????????????????????????????????????????
	Balaena_montalionis ?1????????110?????????1?1-----------???0??1?????-10??????0?0??00-0-00010011001101----1003101?0??2????1100100000010?11?001??10111?1??1010?????????????????????1???????????????????????????000?0????????????????????????-???????????????????????????????????????????????????????????????
	Balaena_mysticetus 2111010011110111111000101-----------100100102202-10111011000000(0 1)-0-00010011001101----100310000002-0011100100000010212110111?01110?2110110001(0 1)110-0010101223111120(1 2)0012010100100100010010000000110111100001112-11101100-101031010000100--1111003101112111000011000001001121000000000010
	Balaena_ricei ?111??????????1??1?????01-----------????????????-1????????????????-??????1???11?1----1?03100?0???????1100?00000010????????????????????10???????0-??101012231111202000200010000010000?0????????????????????????????????-1?1?310???????????????????11121110???11?0001100112100??????????
	Balaenella_brachyrhynus 00110100?111011?111000101-----------?00000102202-10??00110000000-0-0????011001101----100310100??2????1000100000010211100111??111??2?1010???????0-0?1????223111?2?2000????????0????????1001010010???1111????12-01??1?00-???????????????????????????????????????????????????????????????
	Balaenoptera_acutorostrata 1011111011111111210000101-----------000001201311100111110101000200000100101111111----01121101001101110000111131110110400020010101101111111100101111101002220101202311(0 2)010101002000011010002000201001110111012-01000110-10113001-100131011111000000110112011012010011111011101111111101
	Balaenoptera_bertae ??????????????????????????????????????01012013?0?0????1???0???0???-??????01--1111----0013110?0011010100001112301002100000?01??1011??1111??????????????????????????????????????????????100?210?????????????????????????????????????????????????????????????????????????????????????????
	Balaenoptera_bonaerensis 1011111011111111211000101-----------000001201311100111110101000200000100101111111----00121101001101110000111131110110400020010101101111111101101110101002220101002311001010100201001?010002000201001110111011101000110-10113001-1001310111110000001101120110120100111110111011?11??10?
	Balaenoptera_borealis 1011111011111111210010101-----------000001211311100111110100000200000100101111111----0112110100110111001011113111011040002011010110011111110110111110110222010100231100111011020100110100020(0 1)020?001110111012-01000111-10113001-100131011111000000100112010012010011111011101111111101
	Balaenoptera_musculus 1012101011111111210000101-----------000001211311200111110100000200000110101111111----01111001001101110010111131110110400010110101101111110101101011101102220101202001201110110200001?01000201010?001111101012-11100111-10113001-100131011111000000100(0 1)120100120100111110111011?2111101
	Balaenoptera_omurai 1011201011111111210000101-----------000001211311200111110100000200100110001111111----01121101101101110010111131110210000020010101100111111101101111101?02220101202301001110110201001?010002010101001110101012-01000111-1011300101001310111110000001101120110120100111010111011?21??1??
	Balaenoptera_physalus 1011111011111111210000101-----------000001211311200111110100000200000111101111111----0(0 1)121001001101110010111131110110400020110101101111111101101011101102220(0 1)01002011201110110201021?010002000201001110111012-01000111-10113001-100131011111000000100112010012010011111011101112111101
	Balaenoptera_portisi 101111?01111?11??1???0101-----------?00001211200?00???110?0?000??????????011111?100000002110?0011010000101101301102112100??0???011??1010???????1011100002220001202001201110110200001?0???0010?201??1110?????2-01??0??1-1011310101001?1111111000100100?120??????1001???????????????????
	Balaenoptera_ryani ??????????????????????????????????????????2???????????????????0??000????1?????111----011(2 3)??010????????0???1?130100???????200?010???01011???????0-111010022000012020?000111001020102010????????1????111??????1?1???01??????????????????????????????????????????????????????????????????
	Balaenoptera_siberi 10122010111111112?0000101-----------00000121131020011111?10(0 1)00020000010(0 1)001111111----0112100?0011011000101101111001104000?0?????1??????1???????????????????????????????????????????????????10?20?001110???012-01??0111-1?11300??????3?????????00??110??20110??010011101011001?????????
	Balaenula_astensis 10???100111101????1000101-----------?00000102202-10??001??000000-0-00010011001101----1003100?00020000100010000001021210011??0????12?1010??????0????10??1?????11???????????????10?????01001010010?011111???112-11001100-1???3?01?????0????111003101????????????????????????????????????
	Balaenula_sp. ????????????0???????????1-----------??0000102200-1???10???0???0???-??????110011?1----1003100?0002001?1000100000010?????????????????????0??????00-20101012231111202000201010000100010?01001010011?11111100???1101??1100-101?310???????????????????1??????????11????????????????????????
	Brandtocetus_chongulek ?????????????????????????????????????0?10?101???0????00???????0?????0100?011?1110----0-2?00000?0?????00000000301022112000?01??100???1011???????0-211?1?12?400212(0 1)20003100?0010200001?11110020111?10110000101101?110100????????????????????????????????????????????????????????????????
	Caperea_marginata 001111101111011121(0 1)010101-----------000000111000-101110101000001-0-00021111021111----010301100-01--1-0(0 1)1101002101211211112021312?1211111000001020201010(0 1)22401010-100050(0 1)0100002010(0 1)11110003201101101100001112-1111(0 1)101-10103111-1001111111110011011?2-0200211111001111101100111000000?
	Cephalotropis_coronatus 2011101011110111?10010101-----------?00100100000000??00100000000?01001001111?011000000-0211000011010000110100301012110100201?0100?101011????????????????????????????????????????????1?1110320?10100110?0?10???????010?-???????????????????????????????????????????????????????????????
	Cetotherium_megalophysum ?01?????????0????1200?2?1-----------?0?1??101???000??0010??1??0100100100-0???1110----0-111000001101000010010(0 1)101012110000101?01001101010????????????????2200?010??????????????????????1100010?1011011??0?10110????010?-???????????????????????????????????????????????????????????????
	Cetotherium_rathkii ?0?0??????1101??21010?101-----------?00100101200200??0011011??011?0001?0-01101110----0-21100?0001010000000?00101022112100201?010011010?1???????0-2?1????2?400012120003????????20??????1?0002011110011??0?10?1?????010?-1???3?0????????????????????????????????????????????????????????
	Cetotherium_riabinini 201010001111011?210100101-----------100100101100000?10010001000100000100101101111----0-2110000001010000000000101022112000201??100?1?1011?00001??????????????????????????????????????????10020?1111011??0010?1?????110?-1010304101000111-1121011100???1?110211110001111101100??????????
	Chonecetus_sookensis ??????????????????????????????????????????0??????????????????????????????010?010000100-0110000001120000000000000100010000??00??000??1000???????0-000000?0?000000020?0?0??????0????????0??0???0????????????????????????????????????????????????????????????????????????????????????????
	Ciuciulea_davidi ?0?????0?1????1?2?0?1?2??????????????0????1????????????????100000?0?010???????11?0--00?1?1?0?0???????00?????010102???????201???00???10?????????0-?0111??22000?1??20?03????????????????????????2011011000011?101???0100???????????????????????????????1??0??1???????1?110??????????????
	Coronodon_havensteini 0001100010100000?001?000010000110001?0000000100200???00??0000000?0010002100--000000100-0000000001????000000000010{1 2}0010000??0???000??1001???????0-000000102000000100?0000100000101020?000?0100010?000000??00000001?000000000000000000?0-00?????000010011???????0???????????????????????
	Diorocetus_chichibuensis 101120101111011121?100101-----------?00110101100000??00100000000-0000000001101111000000021001001101000000010030100????0??20100100??010?0???????0-??101??22101210020???0??????0???????????0????20?10111110111100???0101-1110300011010110111111000?0??0?1???????????????????????????????
	Diorocetus_hiatus 1011201011110111110000101-----------000100101000000??00100000000-000?1??101??111100000002100?0011010000000001301012113000?00???0011010?1??????00-001010122100012022?0301110100200011?010110?0120?0011001010110010?0100-101030000?0112101112111000010?1110?11???1001????????0??????????
	Diorocetus_shobarensis 1011201011??0????1??00101------------0????1??????0?????????00?00-000010010110111100000002100?0011??0?00?00?0010100210?000?01???0011?1010?????????????????????(1 2)???????????????????????????0010?2010011??2?1??11????010?-111?30010?0?0?10111??1????0?????20?????01001???????????????????
	Diunatans_luctoretemergo ????????????????????0????????????????0????2???????????????????02?0000111?0???1111----0?1(2 3)100?001101?100101100?11101110000??01??0110?11111?????01011101002220101102101200?101?1201100?0100100012010?111010?012?0??????0??????????????????????????????0?1???????????????????????????????
	Eomysticetus_whitmorei 20112?00?????????????0001-----------?0???00?????00?0????????0000??011000?0100000000200-01100??101131200000001201012010000??0???000??1000??????00-000100102000000000?0?00000000101000000000000000?000000000001010??0000-1010200000000?0-10?????1??00-00000?????0?0??001110000??????????
	Eschrichtioides_gastaldii ?0??2?00??1?0?1?210???1?1------------00101201???0001?111000100010?0??11??111311?1----0-??110?00?1????000?1?022011221??000201?010111?1011???????10??1?1??2????????2?????????????????????0000???20100110???1012-0???0100?10113131-110131111111002100100?1???????0????11110???0??????????
	Eschrichtius_robustus 1011110011110111210000101-----------00000(0 1)201200000111110000000000010111111131101----0-0111010011010000000102201112112100201101001101011100(0 1)11010111010022000012023014011101112000001010000011(0 2)01001110101012-11(0 1)00100-10113111011013111111100210110001201(0 1)012010011101011101011001001
	Eubalaena_ianitrix ??????????????????100?????????????????0000102202-1????0???0???0???-??????110011?1----10?310?00002000?1100100000010212100111??11110?11010??????????????????????????????????????????????????????????????????????????????????????????????????????????????????????????????????????????????
	Eubalaena_shinshuensis 101111011111011?1110?0101-----------?0??????????-????????0?00000-?-?0010?1???11?1----1??3101??????????1?0100000010?????????????????????1??????????????????????????????????????????????????????????????????????????????-???????????????????????????????????????????????????????????????
	Eubalaena_spp. 1011010011110111111000101-----------100(0 1)00102202-101110110000000-0-00010(0 1)11001101----100310(0 1)0000200011100100(0 1)0001021210011110111112110110(0 1)011110-201010-223111120200000001(0 1)000-100000010010000100111110001012-11101100-101031010000100-11111003101112111001011001011001121110000010010
	Fragilicetus_velponi ?????????????????????????????????????????02?1????0???01???????????(0 1)??????01??11?1----0?12100100???1??0??011003?100?1??000??0???0?1??10?1??????010001010022200010021012011?0111201001??1000200?????????????????????????????????????????????????????????????????????????????????????????
	Fucaia_buelli ?0?????????00???????????0??001112?01?01100000100001??00???10??000000?0?000100010000110-0?100??????????0?000?230101??????????????????1000000100?0-00000010200000012000501000000100020?00??0100000?000000000001000??0000????????????????????????????0-01020??0?????01???????????????????
	Fucaia_goedertorum 00111?01?0100000??000000011??????10??01100000100001??001001000000001000000100010000110-00100000110200000000023011100100003?00??000?01000???????0-00000?10200000?02?0050??????0????????0??010?0?0?000000??000100???00000011010300?0?0?2-?0?0???0??00-0?020????0?000?00100???0??????????
	Gricetoides_aurorae ????????????????????0????????????????????????????????????????????????????????11?????????????????????????0??0??????111?0?02001??011101011??????010111?1?02200?010023?1?01110111211000??1000011120?0?1110??1112-01100?00????????????????????????????????????????????????????????????????
	Herentalia_nigra ????????????0????????????????????????0????1????????????????1??010-20?1?0-?????11?----0?21100?0????????0???10020102??????0??01??000??1011??????00-??1010?221000121200030????????????????1000101????????????????????????????????????????????????????????????????????????????????????????
	Herpetocetus_bramblei ?0?????0??1101???1??1?2?1-----------??01?1101200?0?????1?001???10?200121-11001110----??0?1000101102100010000??????1121100??0???001??1011??????00-201111122401012010?0301010000211021?111103301????????????????????????-101030410000111111121111100????????????????????????????????????
	Herpetocetus_morrowi 101120101111011?210010201-----------?01111101200000??001000100010-200121-110(0 2)11?0----0-?110001011021000100000301011121100200?210012?1011??????00-1011111224010120100030001000021102111111033011000011(0 1)00011110111?0100-101030410000111111121111101101?110??1???????1??11??????????????
	Herpetocetus_sp. ?0????????110????????????????????????0?10010????0?0??????0?1??011?2??1??-?100?1?0----0-?110001????????0??0????0101????????????100???1011???????0-??11????24010?2?10?030??????0????????1??03?01????????????????????????????????????????????????????????????????????????????????????????
	Herpetocetus_transatlanticus ??????????????????????????????????????????1??????????00???????01??2?????-1???11?0----0-0110?0101102000?10000??????1121100??0???0012?1011??????00-20111112240101201000300010000211021011110330110?101100001111011110100????????????????????????????????????????????????????????????????
	Horopeta_umarere ?01?????????????????????1-----------??????1???????????????????0???0???????1???10?00000?0?1????????????????00130100??????0???????????10?0???????0-001010112000012020?00001?0000101020?00000000000?001010000001000100000-???03??0?00?0?1?1??????????10011??0??100?001?????0100??????????
	Incakujira_anillodefuego 1011201011111111?11000101-----------00000(0 1)211301100111110101000000000011001111111----01121101001101110010110131102210410020?101001101110???????1???1????22201?10?2?1100??????0???????????0210?201001110101012-0?1?0111-10113001??0?13??111110000??110??201(1 2)1??010011111011001?????????
	Isanacetus_laticephalus 1011201011110111210000101-----------?00110101100000??00100000000-0000100101--11110000000210010011010100000000?0100211000020010100110101(0 1)??????00-10101002210121202000001110100200010?010000100201101111001111101??0101-1?1????????????????????????1001120?????0???????????????????????
	Janjucetus_hunderi 001120000010000100000111001110111001?012-000010000101??100100000011000?0100--000000100-00100?0001020000100000000010010?0?1000??000001000?????0?0-00??00??200000?12??050??????0????????0000000?000?00000????000????000?100000020000?0?0-000???00??0????????????????????????????????????
	Joumocetus_shimizui 10112010111101112100?0101-----------?0?11?101???000??00100010000-0000100-011?111100?00-01100??????????0?????010101?????????????????????????????0-??101????00????????0?0?0??010????????1??0010?20?1?1100??1?1100???010?-1?1?300???????????????????0100?1???????????????????????????????
	Kurdalagonus_mchedlidzei ?0101?00??1101????????201-----------?00100101100?00??00??00100010?00?????01101111----0-21100?0001010000000100301022112000??????0011?1011???????0-21111?12240000212000?1??????02000?1???1100201?????????????????????????????????????????????????????????11??1???0001???????????????????
	Llanocetus_denticrenatus 001???0??01??1???1000???001101000000?0???00?101?00?0?001???10000?01010?0000--010011000-01000?000?020000000000301010010000?001??000??1001000?0000-00000??01??0??000?0050?0??00000??????0000000?00?00000000000000010000000??0???00?000?0-000010?00?0??0?0?????000???????????????????????
	Mammalodon_colliveri 00122000?11?000??000?1010111?01?1011?012-1000200000??0010010000001100000100--000000100-00100?0????????0?0000000001??????????0????0??10?0?00??0?0-000000102000000120?05000000002010010?????????1000000000???01010??0?00100?0102000000?0-00??1??00000-0?0?????00????????????????????????
	Mammalodon_hakataramea ????????????????????????0???????1?1(0 1)?????????????????????????????????????????????0??00??01?0??????????0?????000001????????????????????????????????????????????????????????????????????????????10?000000000?01010??00?0????????????????????????????????????????????????????????????????
	Matapanui_waihao 2?1??????1??????????????1-----------?????00???????????????????0???01?????01000000??2?0-0110???????????00000???????10??000????????0??1?00??????00-20011010100000001000000000000100020?00000000030?00000000000100???0000-?010?0?00?0?0?0-?????0????00-010?????????001???????????????????
	Mauicetus_parki 10112110111??11121???0101------------00???10?10000?0?????00?000??00000??10???111100000?02100??01101000?00?000301001103000?00???000??10?1??????00-101(0 1)1011200001001000500000000110001?01000200000?001110000001000000100-11103000000?1?1011?11??10?0100?1???????????????????????????????
	Megaptera_hubachi 101???1011?11?112100?0101-----------000001211200100??0010101000100000111111--1111----00121001000101000000110?311?01114000??00??011??1011?00001?11111?0??22???01102?0100??????120??????1000210?????????????????????????-10?13??101001310111110000001101120?1112010011111011001?????????
	Megaptera_miocaena ??1?2?????11?11??1????1?1-----------??01002010?0-00??0010000??00-0-00000?01111111----0113100100010100000011013101011040002?01??011??1011??????020111010122000011023?0001110110100001001000210???1001100????1110???0101-???????????????????????????????????????????????????????????????
	Megaptera_novaeangliae 1011201011111111210000101-----------0000012112(0 1)1200111110101000100000111001111111----0012100101110110101011013011211040001011010110011111100110112010100222110100231100111010020100110100020(0 1)1201001111111011101100110-10113001010013101111100000111011201101201111110101111101211110?
	Metopocetus_durinasus ???????????????????????????????????????????????????????????????0?0100100-0????11?----0?2110000???????00?0010??010??1??0?0??????001?????1??????10-001011122000200120?03000110002011211012003301????????????????????????????????????????????????????????????????????????????????????????
	Metopocetus_hunteri ?0????????????????0?1??????????????????????????????????????1??00?0100100-0???111?----0?2?10000???????000001000010(1 2)2110000??11??0011?1011??????10-??101??2200-?0002?00?000??0?0?01??1??1200330?2011011000010111??110100????????????????????????????????????????????????????????????????
	Metopocetus_vandelli 101??01011(1 2)101112?200?20?????????????0?10?10???000???001000100010?1?0100-0100111?----0-1110000???????0010000110100211?000201???001?01010??????0????1????2?????1????????????????????????100010?????????????????????????????????????????????????????????????????????????????????????????
	Micromysticetus_rothauseni ?????????????????????????????????????????????????????????????????????????0???00?00?200??1100?011113020000000?0010?0010000??00??000??1100???????0-000100102000000000?0500000000100020000??0???0????????????????????????????????????????????????????0-0?0???????????????????????????????
	Miocaperea_pulchra 001111001?1101112???10101-----------?00000111200-10??101?1000001-0-00121101--1111----010311110001011-00?10100200121121110?021?1001201111??????02120101??22401?100120030??????0????????11003(2 3)01??????????0?????????????-???????????????????????????????????????????????????????????????
	Morawanocetus_yabukii 0?1?????????0?0001000??0011100101001??????00?20000?0?001??1???0???01?0?0?00--010????00-?1100?0001121000000?0000010001000030??00??0001000??????????????????????????????????????????????????100?0010000??0?0??10????000?000?0000000?0002-00?01??00000-000???????0?0??000000000??????????
	Morenocetus_parvus ??????????????????????????????????????01001010000????001?00???00?000????111001101----100210000002000010011000100102111001??00??1011?1010??????00-10100??223011121200020??????0100000??10000100????????????????????????????????????????????????????????????????????????????????????????
	Mystacodon_selenensis 0010000000100000?0???1000011????0010?000000112000000?0010010000000101000000--000011110-01?00?00000200000?00?030101????????????????????????????????????????????????????????????????????????????????????????????????????0000?000???00??0-0?????????00-0???????00?0000000000000?0????????
	Nannocetus_eremus ???????????????????????????????????????1?010?????????00???????0???1?????-1???11??????????10???01102000?10000??????1121100??0???0012?1010???????0-??1??00?24??01?????0??0010?00211021?11110330110110110???1111?0???0100????????????????????????????????????????????????????????????????
	NMNS_PV19540 ?0112??0?1110?1??1????201-----------?00100101200000??0010001??011-200121-11001110----0-011000100102100?100000301012121100?00???0012?101????????????1?1?1224010120??????????????1?????1?110330?1?0??1100????11011??0??0-10?03?(0 4)1000?1111111211?110010111100?1??01001?????1100??????????
	NMNZ_MM001630 1011111011111111210000101-----------?00001211311200??1110101000100000111101--1111----0112110?001101110010111?301101104000200101011001111??????011111?1?02220101202?012011??110200001??1000210?201001111101012-1???0111-1????????????3101?111000???????????????0????110111110??????????
	OCPC_1178 ????????????????????????0?????????????110000010000????0???1???0???0??????0100000000100-01100?0010120000001000100020010000????????0??1000???????0-20000??020000000200000???????????????0??0????????????????????????????????????????????????????????????????????????????????????????????
	OU_22224 ?????0??1?????????????????????????????0???101??0?1????0???0???0??????????110011000??0?-0010?????2???????0?000000102??1?00????????0??101????????0-000000102100202010?0200000000000000?0????????000001000001001000??0001??????????????????????????????0?1???????0?????0????00???????????
	OU_22705 ?01120??????????????????1-----------??0110101?0000???00???0???0???0??????01--11?10?0000021001001101010000?000301001110000??00??0011?1010??????00-00101??221012120200000??????0200?0????000000?20?00111010111110???0100-11?0??00010?001011111000000????1???????0???????????????????????
	OU_GS10897 ?0111?0??010?1????????000??101000?0(0 1)?011?00001?000???????0?0000?????100?1?0--00?01??00-00???????????????????00010??????????????????????????????????????????????????????????????????????????????????0????????0?????????????????????????????????????????????????????????????????????????
	Parabalaenoptera_baulinensis 1012201011?1011121???0101-----------?00001211200100??111??0100010000010110???1111----011210??00110100000011012010121040002?1???00?101111???????11111?1??2????0?202????????????????????1000210?2010011????????1????0?1?-10?13001??00131011111000000100?120???????????1111??????????????
	Parietobalaena_campiniana 1?11?0???111?11??101???01-----------??0110101100?0???001?00???0??????????01--11??????????10???01101020?001?0??????21100002000??0011010?00?????00-101000022101210010003011?0000201021?010000?0020???111??0?011101??0?01-11?03?001?01011011111101?00??011???????????????????????????????
	Parietobalaena_palmeri 1011201011????11210100101-----------001??0101?0000???00???000000-0000(0 1)001011?111100000002(0 1)0010011010000001100301012110000200??100110101(0 1)??????00-1010100224012100(1 2)0003011100002010211010000100202101111001011101100101-1110300011010110111(1 2)1100010100?1???1????????1??10??????????????
	Parietobalaena_sp. 1011201??111011??101?0?01-----------??0110101100000??0010001??00-000?????01--111100000002100??011010?00001100301002113000??1??10011?1010??????00-?01?1??22401?100200030??????0????????1000010?20??011??0??????????010?-11?0???01101011011121101000????????????????????????????????????
	Parietobalaena_yamaokai 1011201011????11210100101-----------00011010110000???00???0?0000-000?????01111111???00002100100110100000001003010(0 1)211000020010100110101(0 1)????????-??1??0?2???????????0?0???????????????1000010?2(0 1)21011110?1011001??0101-111030001101011001111100000??0?120?????0?001???????????????????
	Pelocetus_calvertensis 1012201011110111110000101-----------?001001011000001100100000000-0000100?01101111000000020001?011010000000001301002103000201?0100110101110000100-?01?10?22401?120200000??????0????????1000??0?201001111201011101100101-10?03?0101001310111111000100-11120111??0?01011110110???????????
	Peripolocetus_vexillifer ?????????????????????????????????????????????????????????????????????????1??????????????????????2????1?00?00???????1??00?????????12???????????00-00100?02230?1120??00?????????1000??0?1000010011?111100??1?1110???0100????????????????????????????????????????????????????????????????
	Pinocetus_polonicus ?01??0??1111?11?21?100101-----------0?01?0101200000??0010000??0??000?1????1101111??000001?????0110100??????01?0101???????30??01????010????????????????????????????????????????????????????????202101111??101110???0101-1?10300???????1?11?????????0-0?1???????0100?1?110??0???????????
	Piscobalaena_nana 2011201011110111212000201-----------?00100101100200??001000(0 1)00010-200121-01001110----0-2110000011010000100000101022110100201101001111011?0000100-001010122100210120003000111102011211111003301101101100001011011110100-1010304101001111111210111011101110011??010011111011001?????????
	Plesiobalaenoptera_quarantellii 1?112010111?011??????0101-----------?0?1??2??????00????1?1?100010???????????????1----??12?????????????????????1?10???????????????????????10011010111000-2210021102101001110101001101?01000200020?001110111012-0???0111-101130010?0?131??11110000?0??0?120111120???????????????????????
	Thinocetus_arthritus ????????????????????????1-----------?????????????????????????????????????0???????????????100?0????????0?0?00?????1?113000??????0011?1011??????00-00101012210001202200301110100211011?110100101201101100101011011000100-10103?000111121011121110000101?1101111?01001110101100??????????
	Tiphyocetus_temblorensis ??1???????????????????????????????????????????????????????????0???0??1???0???111100000?02100?0011010?0?001?003010?2110000??1???00?101010??????????????????????????????????????????????100?010?2121011??0????1?????0101????????????????????????????????????????????????????????????????
	Titanocetus_sammarinensis 10111010?111011??1???0101-----------?00100101?00000????100?10000001000001011011100000000100000011010000000100001002103?00??????00???1?11?????????????????????????????????????????????????0?10?201??11?????????????010?-111030000?001110111111?0000110?1???????????????????????????????
	Tiucetus_rosae ?01???10?1??0?1?210???10?????????????0????1?????000??00????00000000001??1011?111100000102100?0011010000000100301011110000?011?10011?1010??????00-?0111??22100012?200050??????0?????????1000101201101110001011001??0100????????????????????????????????????????????????????????????????
	Tohoraata_raekohao ???????????????????????????????????????100001????????00??0????0????1?????0100000000200-011??????1???20???00??1010?10??000???????????1??0???????0-200100101100002020?03000000001000?0?00??????030?00000000?001000??0000????0???000??03???001100000?????????????????????????????????????
	Tokarahia_kauaeroa 201?2000?1???????????0101-----------?0?1?0001???00??????????000???0110?010100000000200-0110???11103120??????010102????????????????????????????00-20010010110000202000300000000100020?0000?0?0030?000000000001000000000-??10200??????????????????????010??1??110110100?100??0??????????
	Tranatocetus_argillarius ?0?????????10?1?????1????????????????0????1???????0???????????011?10????-01?0111?----0-21000?0011010100000??0101002110000???????0?1?1011?10001?0-??101????00-0???22?0?0???1??0????????????????10???11???????1?????0?0?????0???0?00?0???1??????001?1?01110??1??010010?110??????????????
	Tranatocetus_maregermanicum ?0????????????1???????(1 2)??????????????0????1?????2???????????0??1??1001??-01??111?----0-2110000011????00000100101001110000??0???0011?1011???????0-001011?2200-012?2????????????2??????11100330??01?011??0?10?????????0??10?0???0000001111112111001????11???????????????????????????????
	Uranocetus_gramensis 10122010?111011??1???0101-----------?00100101???000??001?0?00?000??001???01111111----0?1200???01101??0?001?0?3010?21030002???????1101011???????0-00101???210????020?1?01????00200001??10000?0?201001111?0101110???0101-01?03?010?0003101111110000011111??????2??001111101100??????????
	Waharoa_ruwhenua 2011200?111???1??1???0101------------0010000111000???00???0?0000-?0110?010100000000200-01100?0111?31200100000101012010000???????????10?0??????00-2(0 1)010010110000(0 2)02000300000000100020?00000000030?000000000001000000000-1010200000000?0-100??0000?00-01000???110????00?1?0000??????????
	Whakakai_waipata ??????????????????????????????????????????????????????????????????????????100?10?0000??01???????????????????010100?????????????????????????????0-000010102000000010?0001100000000000?00??????000?000000100000000??0000????????????????????????????100????????????0????????????????????
	Yamatocetus_canaliculatus 2011200011110111010110101-----------?00??0001110000010010000000000011030?0100000000200-0110000101131200000000001011010000200?0000?001000000101?????????????????????????????????????????00?000?000000000000?0001???0000-101020000000030-100110000?00-000???????00001001010000??????????
	ZMT_67 ?01???1011???????????0101------------0??????????????????????00???00001?01??????1?00000?0?1?0????????????0?00?30100?????????00??000??1011??????00-001010012000210020005000??000011001??1000200100?001110100001000000100-11?030000?0?0?10?1????????010011?????????00100110???0??????????
;
end;
begin mrbayes;
set autoclose=yes nowarn=yes;
ctype ordered: 37647 37650 37651 37669	37679 37682 37689 37691	37695 37710 37713 37734	37735 37743 37745 37747 37755 37760 37763 37770 37771 37777 37799 37800 37821 37830 37834 37839 37846 37851 37866 37875 37881 37891 37894 37897 37911 37922;
CHARSET cytb1 = 1-1140\3;
CHARSET cytb2 = 2-1140\3;
CHARSET cytb3 = 3-1140\3;
CHARSET 12S = 1141-2135;
CHARSET 16S = 2136-3768;
CHARSET ND44L_1 = 3769-5437\3;
CHARSET ND44L_2 = 3770-5437\3;
CHARSET ND44L_3 = 3771-5437\3;
CHARSET ATP6_1 = 5438-6118\3;
CHARSET ATP6_2 = 5439-6118\3;
CHARSET ATP6_3 = 5440-6118\3;
CHARSET ATP8_1 = 6119-6325\3;
CHARSET ATP8_2 = 6120-6325\3;
CHARSET ATP8_3 = 6121-6325\3;
CHARSET COX1_1 = 6326-7880\3;
CHARSET COX1_2 = 6327-7880\3;
CHARSET COX1_3 = 6328-7880\3;
CHARSET COX2_1 = 7881-8564\3;
CHARSET COX2_2 = 7882-8564\3;
CHARSET COX2_3 = 7883-8564\3;
CHARSET COX3_1 = 8565-9350\3;
CHARSET COX3_2 = 8566-9350\3;
CHARSET COX3_3 = 8567-9350\3;
CHARSET ND1_1 = 9351-10310\3;
CHARSET ND1_2 = 9352-10310\3;
CHARSET ND1_3 = 9353-10310\3;
CHARSET ND2_1 = 10311-11354\3;
CHARSET ND2_2 = 10312-11354\3;
CHARSET ND2_3 = 10313-11354\3;
CHARSET ND3_1 = 11355-11701\3;
CHARSET ND3_2 = 11356-11701\3;
CHARSET ND3_3 = 11357-11701\3;
CHARSET ND5_1 = 11702-13535\3;
CHARSET ND5_2 = 11703-13535\3;
CHARSET ND5_3 = 11704-13535\3;
CHARSET alacexon1_1 = 13536-13653\3;
CHARSET alacexon1_2 = 13537-13653\3;
CHARSET alacexon1_3 = 13538-13653\3;
CHARSET alacintron1 = 13654-14012;
CHARSET alacexon2_1 = 14013-14170\3;
CHARSET alacexon2_2 = 14014-14170\3;
CHARSET alacexon2_3 = 14015-14170\3;
CHARSET alacintron2 = 14171-14655;
CHARSET alacexon3_1 = 14656-14706\3;
CHARSET alacexon3_2 = 14657-14706\3;
CHARSET alacexon3_3 = 14658-14706\3;
CHARSET actinintron = 14707-15941;
CHARSET irbp_1 = 15942-17209\3;
CHARSET irbp_2 = 15943-17209\3;
CHARSET irbp_3 = 15944-17209\3;
CHARSET opsinintron = 17210-17904;
CHARSET vwf_1 = 17905-19141\3;
CHARSET vwf_2 = 17906-19141\3;
CHARSET vwf_3 = 17907-19141\3;
CHARSET SINEHump20 = 19142-19523;
CHARSET SINEIsi36 = 19524-19807;
CHARSET SINEIsi38 = 19808-19966;
CHARSET SINEMago13 = 19967-20069;
CHARSET SINEMago22 = 20070-20600;
CHARSET SINEMago24 = 20601-20784;
CHARSET SINEMago26 = 20785-21166;
CHARSET SINEMago32 = 21167-21384;
CHARSET SINESp2 = 21385-21571;
CHARSET SINESp316 = 21572-21767;
CHARSET SINETuti35 = 21768-21931;
CHARSET myoglobin_1 = 21932-22390\3;
CHARSET myoglobin_2 = 21933-22390\3;
CHARSET myoglobin_3 = 21934-22390\3;
CHARSET ATP7A_1 = 22391-23067\3;
CHARSET ATP7A_2 = 22392-23067\3;
CHARSET ATP7A_3 = 22393-23067\3;
CHARSET BDNF_1 = 23068-23648\3;
CHARSET BDNF_2 = 23069-23648\3;
CHARSET BDNF_3 = 23070-23648\3;
CHARSET CSN2_1 = 23649-24087\3;
CHARSET CSN2_2 = 23650-24087\3;
CHARSET CSN2_3 = 23651-24087\3;
CHARSET AMBNexon6_1 = 24088-24221\3;
CHARSET AMBNexon6_2 = 24089-24221\3;
CHARSET AMBNexon6_3 = 24090-24221\3;
CHARSET AMBNexon13_1 = 24222-24694\3;
CHARSET AMBNexon13_2 = 24223-24694\3;
CHARSET AMBNexon13_3 = 24224-24694\3;
CHARSET BTN1A1intron = 24695-25366;
CHARSET DMP1_1 = 25367-25883\3;
CHARSET DMP1_2 = 25368-25883\3;
CHARSET DMP1_3 = 25369-25883\3;
CHARSET ENAM_1 = 25884-26419\3;
CHARSET ENAM_2 = 25885-26419\3;
CHARSET ENAM_3 = 25886-26419\3;
CHARSET SPTBN1frag2 = 26420-26770;
CHARSET SRYintron1 = 26771-27370;
CHARSET SRYexon_1 = 27371-27988\3;
CHARSET SRYexon_2 = 27372-27988\3;
CHARSET SRYexon_3 = 27373-27988\3;
CHARSET SRYintron2 = 27989-28855;
CHARSET TBX4exon1_1 = 28856-29124\3;
CHARSET TBX4exon1_2 = 28857-29124\3;
CHARSET TBX4exon1_3 = 28858-29124\3;
CHARSET TBX4exon2_1 = 29125-29578\3;
CHARSET TBX4exon2_2 = 29126-29578\3;
CHARSET TBX4exon2_3 = 29127-29578\3;
CHARSET TBX4exon3_1 = 29579-30217\3;
CHARSET TBX4exon3_2 = 29580-30217\3;
CHARSET TBX4exon3_3 = 29581-30217\3;
CHARSET ESDexon1_1 = 30218-30262\3;
CHARSET ESDexon1_2 = 30219-30262\3;
CHARSET ESDexon1_3 = 30220-30262\3;
CHARSET ESDintron = 30263-30971;
CHARSET ESDexon2_1 = 30972-31045\3;
CHARSET ESDexon2_2 = 30973-31045\3;
CHARSET ESDexon2_3 = 30974-31045\3;
CHARSET FGGintron = 31046-31722;
CHARSET G6PDexon1_1 = 31723-31756\3;
CHARSET G6PDexon1_2 = 31724-31756\3;
CHARSET G6PDexon1_3 = 31725-31756\3;
CHARSET G6PDintron1 = 31757-31846;
CHARSET G6PDexon2_1 = 31847-31970\3;
CHARSET G6PDexon2_2 = 31848-31970\3;
CHARSET G6PDexon2_3 = 31849-31970\3;
CHARSET G6PDintron2 = 31971-32303;
CHARSET KITLGexon1_1 = 32304-32369\3;
CHARSET KITLGexon1_2 = 32305-32369\3;
CHARSET KITLGexon1_3 = 32306-32369\3;
CHARSET KITLGintron = 32370-32836;
CHARSET KITLGexon2_1 = 32837-32885\3;
CHARSET KITLGexon2_2 = 32838-32885\3;
CHARSET KITLGexon2_3 = 32839-32885\3;
CHARSET PKDREJ_1 = 32886-33092\3;
CHARSET PKDREJ_2 = 32887-33092\3;
CHARSET PKDREJ_3 = 32888-33092\3;
CHARSET PLPexon1_1 = 33093-33143\3;
CHARSET PLPexon1_2 = 33094-33143\3;
CHARSET PLPexon1_3 = 33095-33143\3;
CHARSET PLPintron = 33144-33937;
CHARSET PLPexon2_1 = 33938-33991\3;
CHARSET PLPexon2_2 = 33939-33991\3;
CHARSET PLPexon2_3 = 33940-33991\3;
CHARSET STAT5exon1_1 = 33992-34005\3;
CHARSET STAT5exon1_2 = 33993-34005\3;
CHARSET STAT5exon1_3 = 33994-34005\3;
CHARSET STAT5intron1 = 34006-34090;
CHARSET STAT5exon2_1 = 34091-34220\3;
CHARSET STAT5exon2_2 = 34092-34220\3;
CHARSET STAT5exon2_3 = 34093-34220\3;
CHARSET STAT5intron2 = 34221-34681;
CHARSET STAT5exon3_1 = 34682-34732\3;
CHARSET STAT5exon3_2 = 34683-34732\3;
CHARSET STAT5exon3_3 = 34684-34732\3;
CHARSET STAT5intron3 = 34733-34792;
CHARSET WT1intron = 34793-35226;
CHARSET WT1exon_1 = 35227-35318\3;
CHARSET WT1exon_2 = 35228-35318\3;
CHARSET WT1exon_3 = 35229-35318\3;
CHARSET AMELexon_1 = 35319-35753\3;
CHARSET AMELexon_2 = 35320-35753\3;
CHARSET AMELexon_3 = 35321-35753\3;
CHARSET PRMintron1 = 35754-35810;
CHARSET PRM1exon1_1 = 35811-35915\3;
CHARSET PRM1exon1_2 = 35812-35915\3;
CHARSET PRM1exon1_3 = 35813-35915\3;
CHARSET PRMintron2 = 35916-36028;
CHARSET PRM1exon2_1 = 36029-36076\3;
CHARSET PRM1exon2_2 = 36030-36076\3;
CHARSET PRM1exon2_3 = 36031-36076\3;
CHARSET PRMintron3 = 36077-36202;
CHARSET RAG1exon_1 = 36203-37013\3;
CHARSET RAG1exon_2 = 36204-37013\3;
CHARSET RAG1exon_3 = 36205-37013\3;
CHARSET indel = 37014-37565;
CHARSET transposon = 37566-37646;
CHARSET morphology = 37647-37924;
partition PFinder = 20: 12S 16S AMBNexon6_1 ATP6_1 ATP8_1 ATP8_2 ND2_1 ND3_1 ND44L_1 ND5_1 cytb1, ATP6_2 ND1_2 ND2_2 ND3_2 ND44L_2 ND5_2 alacintron1 cytb2, ATP6_3 ATP8_3 COX1_3 COX2_3 COX3_3 ND1_3 ND2_3 ND3_3 ND44L_3 ND5_3 cytb3, COX1_1 COX2_1 COX3_1 ND1_1, COX1_2 COX2_2 COX3_2, ATP7A_2 BDNF_1 BDNF_2 ESDexon1_1 ESDexon1_2 ESDexon2_1 G6PDexon2_1 G6PDexon2_3 KITLGexon1_2 KITLGexon1_3 KITLGexon2_3 P…
set partition = PFinder;
lset applyto =(3) nst=6 rates=invgamma;
lset applyto =(1,4) nst=6 rates=gamma;
lset applyto=(2,5) nst=2 rates=invgamma;
lset applyto=(6,7,8,10,11,12,17) nst=2 rates=gamma;
lset applyto=(9,13,14,15,16) nst=2;
lset applyto =(18) coding=variable;
lset applyto =(19) coding=noabsencesites;
lset applyto =(20) coding=informative rates=gamma;
unlink statefreq=(all) revmat=(all) shape=(all) pinvar=(all);
prset applyto=(all) ratepr=variable;
mcmc temp=0.1 nchain=4 samplefreq=1000 printfr=100 nruns=3 savebrlens=yes ngen=20000000;
end;
